# Supplementary material for: Genomic Insights Into Carnivorous Fish in the Characiformes
Source: Ecol Evol. 2026 Apr 13;16(4):e73478. doi: 10.1002/ece3.73478 (PMC13071475; doi:10.1002/ece3.73478)
Supplement: Supplementary file 1 — Table S1: Information on publicly available genomes of Characiformes. [file ECE3-16-e73478-s002.xlsx]

## Sheet: Sheet1
Scientific name	Suborder	Family	Accession number	Scaffold N50	Genome busco (%)
Acestrorhynchus altus	Characoidei	Acestrorhynchidae	GCA_034509495.1	34.1 Mb	95
Astyanax mexicanus	Characoidei	Characidae	GCA_023375975.1	51.9 Mb	98.5
Colossoma macropomum	Characoidei	Serrasalmidae	GCA_904425465.1	40.2 Mb	98.5
Distichodus sexfasciatus	Citharinoidei	Distichodontidae	GCA_032718565.1	1.0 Mb	89.3
Hepsetus odoe	Characoidei	Hepsetidae	GCA_017165825.1	25.8 Mb	94.9
Hoplias malabaricus	Characoidei	Erythrinidae	GCA_029633855.2	53.1 Mb	95.9
Megaleporinus macrocephalus	Characoidei	Anostomidae	GCA_021613375.1	45.0 Mb	96.4
Piaractus mesopotamicus	Characoidei	Serrasalmidae	GCA_040208305.1	47.2 Mb	94.9
Pristella maxillaris	Characoidei	Characidae	GCA_045781885.1	42.8 Mb	96.8
Prochilodus magdalenae	Characoidei	Prochilodontidae	GCA_024036415.1	348.3 Kb	94.9
Pygocentrus nattereri	Characoidei	Serrasalmidae	GCA_015220715.1	42.3 Mb	98.3
Salminus brasiliensis	Characoidei	Bryconidae	GCA_030463535.1	40.8 Mb	96.5
Alestes dentex	Characoidei	Alestidae	GCA_037576975.1	24.7 Kb	66.1
Arnoldichthys spilopterus	Characoidei	Alestidae	GCA_037974385.1	18.5 Mb	68.9
Brycinus macrolepidotus	Characoidei	Alestidae	GCA_037974445.1	45.8 Kb	64.8
Brycinus nurse	Characoidei	Alestidae	GCA_037974405.1	15.4 Mb	64.8
Bryconaethiops microstoma	Characoidei	Alestidae	GCA_037577275.1	14.4 Mb	65.2
Crenuchus spilurus	Characoidei	Crenuchidae	GCA_036984385.1	27.7 Kb	79
Distichodus atroventralis	Citharinoidei	Distichodontidae	GCA_049180835.1	9.2 Kb	62.2
Distichodus hypostomatus	Citharinoidei	Distichodontidae	GCA_052075725.1	15.6 Kb	64.7
Hydrocynus forskahlii	Characoidei	Alestidae	GCA_037974365.1	16.2 Mb	72.6
Ladigesia roloffi	Characoidei	Alestidae	GCA_037577295.1	11.8 Kb	58.2
Lepidarchus adonis	Characoidei	Alestidae	GCA_037576955.1	16 Kb	59.4
Phenacogrammus interruptus	Characoidei	Alestidae	GCA_037974425.1	6.4 Kb	55.5
Prochilodus lineatus	Characoidei	Prochilodontidae	GCA_048628765.1	5.5 Kb	52.8
Rhabdalestes septentrionalis	Characoidei	Alestidae	GCA_037832545.1	8.6 Kb	58.4
Xenocharax spilurus	Citharinoidei	Distichodontidae	GCA_055235005.1	4.6 Kb	31.7
