# Supplementary material for: Genomic Insights Into Carnivorous Fish in the Characiformes
Source: Ecol Evol. 2026 Apr 13;16(4):e73478. doi: 10.1002/ece3.73478 (PMC13071475; doi:10.1002/ece3.73478)
Supplement: Supplementary file 2 — Table S2: GO enrichment results of expanded gene families in five carnivorous Characiformes species species. [file ECE3-16-e73478-s001.xlsx]

## Sheet: Sheet1
Occurrence count	property	GO	type
5	G protein-coupled receptor signaling pathway	GO:0007186	biological_process
	integral component of membrane	GO:0016021	cellular_component
	myosin complex	GO:0016459	cellular_component
	nucleosome	GO:0000786	cellular_component
	cytoskeletal motor activity	GO:0003774	molecular_function
	DNA binding	GO:0003677	molecular_function
	ephrin receptor activity	GO:0005005	molecular_function
	G protein-coupled receptor activity	GO:0004930	molecular_function
	heme binding	GO:0020037	molecular_function
	protein heterodimerization activity	GO:0046982	molecular_function
4	cell adhesion	GO:0007155	biological_process
	chemotaxis	GO:0006935	biological_process
	defense response	GO:0006952	biological_process
	homophilic cell adhesion via plasma membrane adhesion molecules	GO:0007156	biological_process
	immune response	GO:0006955	biological_process
	oxygen transport	GO:0015671	biological_process
	signal transduction	GO:0007165	biological_process
	hemoglobin complex	GO:0005833	cellular_component
	plasma membrane	GO:0005886	cellular_component
	actin filament binding	GO:0051015	molecular_function
	catalytic activity	GO:0003824	molecular_function
	iron ion binding	GO:0005506	molecular_function
	lipid transporter activity	GO:0005319	molecular_function
	oxygen binding	GO:0019825	molecular_function
	oxidoreductase activity, acting on paired donors, with incorporation or reduction of molecular oxygen, reduced flavin or flavoprotein as one donor, and incorporation of one atom of oxygen	GO:0016718	molecular_function
	zinc ion binding	GO:0008270	molecular_function
3	antigen processing and presentation	GO:0019882	biological_process
	binding of sperm to zona pellucida	GO:0007338	biological_process
	cell surface receptor signaling pathway	GO:0007166	biological_process
	DNA-templated transcription, initiation	GO:0006352	biological_process
	egg coat formation	GO:0007339	biological_process
	nucleosome assembly	GO:0006334	biological_process
	protein phosphorylation	GO:0006468	biological_process
	proteolysis	GO:0006508	biological_process
	transmembrane receptor protein tyrosine kinase signaling pathway	GO:0007169	biological_process
	extracellular region	GO:0005576	cellular_component
	extracellular space	GO:0005615	cellular_component
	membrane	GO:0016020	cellular_component
	membrane attack complex	GO:0005579	cellular_component
	MHC class II protein complex	GO:0002395	cellular_component
	actin monomer binding	GO:0051017	molecular_function
	ATP binding	GO:0005524	molecular_function
	chemokine activity	GO:0008009	molecular_function
	chitin binding	GO:0008061	molecular_function
	endopeptidase inhibitor activity	GO:0004866	molecular_function
	fucosyltransferase activity	GO:0008375	molecular_function
	GTP binding	GO:0005525	molecular_function
	monooxygenase activity	GO:0004497	molecular_function
	olfactory receptor activity	GO:0004984	molecular_function
	oxidoreductase activity, acting on paired donors, with incorporation or reduction of molecular oxygen	GO:0016705	molecular_function
	P-type potassium transmembrane transporter activity	GO:0015079	molecular_function
	protein binding	GO:0005515	molecular_function
	protein kinase activity	GO:0004672	molecular_function
	scavenger receptor activity	GO:0005044	molecular_function
	structural constituent of egg coat	GO:0005201	molecular_function
	trace-amine receptor activity	GO:0038023	molecular_function
	transporter activity	GO:0005215	molecular_function
	UDP-glycosyltransferase activity	GO:0008194	molecular_function
2	acyl-CoA metabolic process	GO:0006637	biological_process
	actin filament organization	GO:0007015	biological_process
	DNA integration	GO:0015074	biological_process
	glutathione catabolic process	GO:0006749	biological_process
	lipid biosynthetic process	GO:0008610	biological_process
	lipid transport	GO:0006869	biological_process
	microtubule-based process	GO:0007017	biological_process
	phospholipid catabolic process	GO:0006644	biological_process
	protein ADP-ribosylation	GO:0006470	biological_process
	protein glycosylation	GO:0006486	biological_process
	response to oxidative stress	GO:0006979	biological_process
	semaphorin-plexin signaling pathway	GO:0060032	biological_process
	sensory perception of taste	GO:0050909	biological_process
	thrombin-activated receptor signaling pathway	GO:0035563	biological_process
	transmembrane transport	GO:0055085	biological_process
	extracellular matrix	GO:0031012	cellular_component
	microtubule	GO:0005874	cellular_component
	nucleus	GO:0005634	cellular_component
	troponin complex	GO:0005861	cellular_component
	calcium ion binding	GO:0005509	molecular_function
	chemokine receptor activity	GO:0004950	molecular_function
	cysteine-type endopeptidase inhibitor activity	GO:0004869	molecular_function
	cysteine-type peptidase activity	GO:0008234	molecular_function
	glutathione hydrolase activity	GO:0004368	molecular_function
	glutathione peroxidase activity	GO:0004602	molecular_function
	metalloendopeptidase activity	GO:0004222	molecular_function
	metallopeptidase activity	GO:0008237	molecular_function
	NAD+ ADP-ribosyltransferase activity	GO:0003824	molecular_function
	NAD(P)+-protein-arginine ADP-ribosyltransferase activity	GO:0070067	molecular_function
	nucleic acid binding	GO:0003676	molecular_function
	protein tyrosine kinase activity	GO:0004713	molecular_function
	semaphorin receptor activity	GO:0017148	molecular_function
	serine-type endopeptidase activity	GO:0004252	molecular_function
	serine-type endopeptidase inhibitor activity	GO:0004867	molecular_function
	structural constituent of cytoskeleton	GO:0005200	molecular_function
	thiolester hydrolase activity	GO:0016790	molecular_function
	thrombin-activated receptor activity	GO:0004969	molecular_function
	transmembrane signaling receptor activity	GO:0004888	molecular_function
1	blood coagulation	GO:0007596	biological_process
	cation transport	GO:0006812	biological_process
	cell-cell adhesion	GO:0016337	biological_process
	cell-matrix adhesion	GO:0022610	biological_process
	complement activation	GO:0006956	biological_process
	deoxyribonucleotide biosynthetic process	GO:0009264	biological_process
	DNA recombination	GO:0006310	biological_process
	intracellular protein transport	GO:0006886	biological_process
	ion transport	GO:0006811	biological_process
	nucleotide-sugar biosynthetic process	GO:0009225	biological_process
	obsolete hemolysis in other organism involved in symbiotic interaction	GO:0052240	biological_process
	pointed-end actin filament capping	GO:0051014	biological_process
	pore complex assembly	GO:0006999	biological_process
	regulation of transcription, DNA-templated	GO:0006355	biological_process
	thrombin-activated receptor signaling pathway	GO:0035563	biological_process
	cytoplasm	GO:0005737	cellular_component
	pore complex	GO:0005643	cellular_component
	2-oxoglutarate-dependent dioxygenase activity	GO:0016717	molecular_function
	ATP hydrolysis activity	GO:0016887	molecular_function
	channel activity	GO:0015267	molecular_function
	chitin synthase activity	GO:0003950	molecular_function
	GTPase activity	GO:0003924	molecular_function
	hexosyltransferase activity	GO:0016758	molecular_function
	hyalurononglucosaminidase activity	GO:0004434	molecular_function
	ion channel activity	GO:0005216	molecular_function
	metal ion binding	GO:0046872	molecular_function
	opioid growth factor receptor activity	GO:0030548	molecular_function
	oxidoreductase activity	GO:0016491	molecular_function
	phospholipase activity	GO:0004622	molecular_function
	protein dimerization activity	GO:0046983	molecular_function
	RNA binding	GO:0003723	molecular_function
	RNA-DNA hybrid ribonuclease activity	GO:0004523	molecular_function
	sequence-specific DNA binding	GO:0043565	molecular_function
	sulfotransferase activity	GO:0008146	molecular_function
	thrombin-activated receptor activity	GO:0004969	molecular_function
	transmembrane transporter activity	GO:0022857	molecular_function
	tropomyosin binding	GO:0051019	molecular_function

## Sheet: Acestrorhynchus altus
GO	type	property	chi_p
GO:0046931	biological_process	pore complex assembly	3.09659e-92
GO:0052331	biological_process	obsolete hemolysis in other organism involved in symbiotic interaction	3.09659e-92
GO:0070493	biological_process	thrombin-activated receptor signaling pathway	2.27557e-81
GO:0007596	biological_process	blood coagulation	4.16562e-42
GO:0006952	biological_process	defense response	4.73936e-27
GO:0006812	biological_process	cation transport	2.01433e-19
GO:0007186	biological_process	G protein-coupled receptor signaling pathway	3.33965e-15
GO:0006869	biological_process	lipid transport	4.26416e-10
GO:0006979	biological_process	response to oxidative stress	6.34431e-08
GO:0051694	biological_process	pointed-end actin filament capping	0.0835534
GO:0006355	biological_process	regulation of transcription, DNA-templated	0.116839
GO:0006468	biological_process	protein phosphorylation	0.150655
GO:0006508	biological_process	proteolysis	0.155006
GO:0046930	cellular_component	pore complex	3.09659e-92
GO:0016459	cellular_component	myosin complex	5.04646e-55
GO:0031012	cellular_component	extracellular matrix	7.72761e-16
GO:0016021	cellular_component	integral component of membrane	0.00206239
GO:0005576	cellular_component	extracellular region	0.176099
GO:0015057	molecular_function	thrombin-activated receptor activity	2.27557e-81
GO:0005126	molecular_function	cytokine receptor binding	1.45813e-44
GO:0008194	molecular_function	UDP-glycosyltransferase activity	1.89026e-37
GO:0015267	molecular_function	channel activity	1.59414e-32
GO:0016712	molecular_function	oxidoreductase activity, acting on paired donors, with incorporation or reduction of molecular oxygen, reduced flavin or flavoprotein as one donor, and incorporation of one atom of oxygen	3.84789e-31
GO:0003950	molecular_function	NAD+ ADP-ribosyltransferase activity	1.06927e-24
GO:0005319	molecular_function	lipid transporter activity	6.66673e-24
GO:0051015	molecular_function	actin filament binding	1.39198e-20
GO:0003774	molecular_function	cytoskeletal motor activity	4.38068e-19
GO:0004497	molecular_function	monooxygenase activity	1.58754e-17
GO:0004930	molecular_function	G protein-coupled receptor activity	2.69038e-17
GO:0016705	molecular_function	oxidoreductase activity, acting on paired donors, with incorporation or reduction of molecular oxygen	3.46416e-16
GO:0004602	molecular_function	glutathione peroxidase activity	2.17839e-14
GO:0020037	molecular_function	heme binding	6.88959e-12
GO:0005506	molecular_function	iron ion binding	2.63298e-11
GO:0008237	molecular_function	metallopeptidase activity	0.000177847
GO:0004222	molecular_function	metalloendopeptidase activity	0.00042844
GO:0005515	molecular_function	protein binding	0.00652874
GO:0003677	molecular_function	DNA binding	0.0628079
GO:0005523	molecular_function	tropomyosin binding	0.0835534
GO:0008270	molecular_function	zinc ion binding	0.0861962
GO:0003676	molecular_function	nucleic acid binding	0.0927795
GO:0005003	molecular_function	ephrin receptor activity	0.154032
GO:0005509	molecular_function	calcium ion binding	0.425362
GO:0003824	molecular_function	catalytic activity	0.492322

## Sheet: Hepsetus odoe
GO	type	property	chi_p
GO:0006956	biological_process	complement activation	3.84327e-34
GO:0015671	biological_process	oxygen transport	3.11315e-33
GO:0007186	biological_process	G protein-coupled receptor signaling pathway	4.23592e-27
GO:0006751	biological_process	glutathione catabolic process	5.50918e-13
GO:0007156	biological_process	homophilic cell adhesion via plasma membrane adhesion molecules	6.36299e-13
GO:0006486	biological_process	protein glycosylation	7.85992e-07
GO:0008610	biological_process	lipid biosynthetic process	1.36453e-06
GO:0007155	biological_process	cell adhesion	8.51209e-06
GO:0006979	biological_process	response to oxidative stress	0.000115736
GO:0007169	biological_process	transmembrane receptor protein tyrosine kinase signaling pathway	0.000772755
GO:0006935	biological_process	chemotaxis	0.00923504
GO:0007166	biological_process	cell surface receptor signaling pathway	0.0191138
GO:0000786	cellular_component	nucleosome	2.92082e-115
GO:0005833	cellular_component	hemoglobin complex	4.25023e-35
GO:0016459	cellular_component	myosin complex	2.68629e-20
GO:0005615	cellular_component	extracellular space	1.64928e-14
GO:0005886	cellular_component	plasma membrane	3.96867e-08
GO:0016021	cellular_component	integral component of membrane	4.73331e-07
GO:0005579	cellular_component	membrane attack complex	0.000101443
GO:0016020	cellular_component	membrane	0.034147
GO:0005576	cellular_component	extracellular region	0.0457297
GO:0046982	molecular_function	protein heterodimerization activity	5.31715e-90
GO:0004866	molecular_function	endopeptidase inhibitor activity	1.55328e-72
GO:0004100	molecular_function	chitin synthase activity	6.07613e-34
GO:0004930	molecular_function	G protein-coupled receptor activity	5.03642e-31
GO:0019825	molecular_function	oxygen binding	9.23172e-31
GO:0008417	molecular_function	fucosyltransferase activity	7.38009e-28
GO:0005525	molecular_function	GTP binding	1.30318e-27
GO:0036374	molecular_function	glutathione hydrolase activity	5.59099e-15
GO:0016758	molecular_function	hexosyltransferase activity	8.83264e-13
GO:0005003	molecular_function	ephrin receptor activity	8.04097e-11
GO:0003774	molecular_function	cytoskeletal motor activity	1.20505e-10
GO:0003677	molecular_function	DNA binding	1.36807e-10
GO:0020037	molecular_function	heme binding	2.92826e-09
GO:0004602	molecular_function	glutathione peroxidase activity	1.09942e-08
GO:0005515	molecular_function	protein binding	6.75424e-06
GO:0051015	molecular_function	actin filament binding	6.07036e-05
GO:0004950	molecular_function	chemokine receptor activity	0.000376879
GO:0003950	molecular_function	NAD+ ADP-ribosyltransferase activity	0.00321779
GO:0008146	molecular_function	sulfotransferase activity	0.0095946
GO:0004672	molecular_function	protein kinase activity	0.0364441

## Sheet: Hoplias malabaricus
GO	type	property	chi_p
GO:0007186	biological_process	G protein-coupled receptor signaling pathway	3.7528e-161
GO:0007156	biological_process	homophilic cell adhesion via plasma membrane adhesion molecules	6.08525e-72
GO:0019882	biological_process	antigen processing and presentation	5.06887e-50
GO:0006935	biological_process	chemotaxis	1.38406e-38
GO:0007155	biological_process	cell adhesion	7.3532e-38
GO:0006955	biological_process	immune response	9.09271e-36
GO:0006334	biological_process	nucleosome assembly	2.06222e-24
GO:0007339	biological_process	binding of sperm to zona pellucida	2.40726e-21
GO:0035803	biological_process	egg coat formation	2.40726e-21
GO:0006352	biological_process	DNA-templated transcription, initiation	2.5006e-21
GO:0015074	biological_process	DNA integration	2.39844e-13
GO:0007017	biological_process	microtubule-based process	1.812e-12
GO:0006508	biological_process	proteolysis	3.5546e-12
GO:0055085	biological_process	transmembrane transport	2.35348e-10
GO:0009226	biological_process	nucleotide-sugar biosynthetic process	2.48992e-08
GO:0007165	biological_process	signal transduction	6.05674e-08
GO:0009263	biological_process	deoxyribonucleotide biosynthetic process	1.10487e-05
GO:0006952	biological_process	defense response	1.17342e-05
GO:0006811	biological_process	ion transport	3.77995e-05
GO:0006310	biological_process	DNA recombination	0.000126918
GO:0006468	biological_process	protein phosphorylation	0.000188513
GO:0007166	biological_process	cell surface receptor signaling pathway	0.000241862
GO:0007169	biological_process	transmembrane receptor protein tyrosine kinase signaling pathway	0.000500235
GO:0035556	biological_process	intracellular signal transduction	0.0015779
GO:0009395	biological_process	phospholipid catabolic process	0.00453068
GO:0006471	biological_process	protein ADP-ribosylation	0.00717568
GO:0015671	biological_process	oxygen transport	0.012827
GO:0006886	biological_process	intracellular protein transport	0.0237932
GO:0007015	biological_process	actin filament organization	0.029876
GO:0006869	biological_process	lipid transport	0.0436963
GO:0000786	cellular_component	nucleosome	1.87238e-165
GO:0016021	cellular_component	integral component of membrane	4.29551e-72
GO:0042613	cellular_component	MHC class II protein complex	1.58682e-51
GO:0005886	cellular_component	plasma membrane	2.63221e-48
GO:0016020	cellular_component	membrane	7.32729e-14
GO:0016459	cellular_component	myosin complex	6.75735e-11
GO:0005874	cellular_component	microtubule	4.08411e-10
GO:0005579	cellular_component	membrane attack complex	1.90955e-06
GO:0005615	cellular_component	extracellular space	4.15045e-06
GO:0005737	cellular_component	cytoplasm	0.00017912
GO:0005833	cellular_component	hemoglobin complex	0.00768268
GO:0005861	cellular_component	troponin complex	0.0180255
GO:0031012	cellular_component	extracellular matrix	0.0197725
GO:0004930	molecular_function	G protein-coupled receptor activity	5.77048e-171
GO:0046982	molecular_function	protein heterodimerization activity	3.22513e-109
GO:0004984	molecular_function	olfactory receptor activity	3.99666e-73
GO:0004950	molecular_function	chemokine receptor activity	2.43251e-34
GO:0001594	molecular_function	trace-amine receptor activity	1.88738e-27
GO:0004497	molecular_function	monooxygenase activity	1.82136e-22
GO:0016712	molecular_function	oxidoreductase activity, acting on paired donors, with incorporation or reduction of molecular oxygen, reduced flavin or flavoprotein as one donor, and incorporation of one atom of oxygen	4.67561e-22
GO:0035804	molecular_function	structural constituent of egg coat	2.40726e-21
GO:0016705	molecular_function	oxidoreductase activity, acting on paired donors, with incorporation or reduction of molecular oxygen	4.86077e-21
GO:0020037	molecular_function	heme binding	3.85233e-18
GO:0003677	molecular_function	DNA binding	2.79119e-16
GO:0004867	molecular_function	serine-type endopeptidase inhibitor activity	4.94674e-15
GO:0005044	molecular_function	scavenger receptor activity	2.14533e-14
GO:0005003	molecular_function	ephrin receptor activity	2.67244e-13
GO:0008556	molecular_function	P-type potassium transmembrane transporter activity	3.76075e-13
GO:0003774	molecular_function	cytoskeletal motor activity	3.87462e-13
GO:0005200	molecular_function	structural constituent of cytoskeleton	4.21158e-13
GO:0005506	molecular_function	iron ion binding	8.36929e-13
GO:0005525	molecular_function	GTP binding	1.3852e-11
GO:0005509	molecular_function	calcium ion binding	1.62483e-09
GO:0005515	molecular_function	protein binding	5.49998e-09
GO:0008417	molecular_function	fucosyltransferase activity	5.65204e-09
GO:0004252	molecular_function	serine-type endopeptidase activity	2.94116e-08
GO:0008009	molecular_function	chemokine activity	6.53981e-08
GO:0003723	molecular_function	RNA binding	8.62621e-08
GO:0008237	molecular_function	metallopeptidase activity	2.6769e-07
GO:0004222	molecular_function	metalloendopeptidase activity	1.44086e-06
GO:0051015	molecular_function	actin filament binding	2.40979e-06
GO:0005319	molecular_function	lipid transporter activity	4.41273e-06
GO:0004523	molecular_function	RNA-DNA hybrid ribonuclease activity	1.10487e-05
GO:0003785	molecular_function	actin monomer binding	2.89806e-05
GO:0005216	molecular_function	ion channel activity	0.000126303
GO:0003676	molecular_function	nucleic acid binding	0.000130894
GO:0008061	molecular_function	chitin binding	0.000192318
GO:0004672	molecular_function	protein kinase activity	0.000206044
GO:0043565	molecular_function	sequence-specific DNA binding	0.000321956
GO:0003956	molecular_function	NAD(P)+-protein-arginine ADP-ribosyltransferase activity	0.000736021
GO:0016491	molecular_function	oxidoreductase activity	0.00125502
GO:0005215	molecular_function	transporter activity	0.00125676
GO:0005524	molecular_function	ATP binding	0.00158481
GO:0003824	molecular_function	catalytic activity	0.0018593
GO:0008234	molecular_function	cysteine-type peptidase activity	0.00263793
GO:0046983	molecular_function	protein dimerization activity	0.00570765
GO:0008270	molecular_function	zinc ion binding	0.00701975
GO:0004869	molecular_function	cysteine-type endopeptidase inhibitor activity	0.0110662
GO:0008194	molecular_function	UDP-glycosyltransferase activity	0.0136142
GO:0004888	molecular_function	transmembrane signaling receptor activity	0.0201017
GO:0019825	molecular_function	oxygen binding	0.029876
GO:0016706	molecular_function	2-oxoglutarate-dependent dioxygenase activity	0.0414768

## Sheet: Pygocentrus nattereri
GO	type	property	chi_p
GO:0007186	biological_process	G protein-coupled receptor signaling pathway	2.19979e-170
GO:0006955	biological_process	immune response	3.71288e-36
GO:0006334	biological_process	nucleosome assembly	1.24383e-27
GO:0015074	biological_process	DNA integration	3.79861e-26
GO:0009395	biological_process	phospholipid catabolic process	3.39551e-19
GO:0007156	biological_process	homophilic cell adhesion via plasma membrane adhesion molecules	1.52514e-18
GO:0007339	biological_process	binding of sperm to zona pellucida	4.76573e-13
GO:0035803	biological_process	egg coat formation	4.76573e-13
GO:0015671	biological_process	oxygen transport	1.02965e-10
GO:0019882	biological_process	antigen processing and presentation	1.94611e-10
GO:0007155	biological_process	cell adhesion	2.3939e-10
GO:0007169	biological_process	transmembrane receptor protein tyrosine kinase signaling pathway	1.29101e-08
GO:0050909	biological_process	sensory perception of taste	4.78127e-08
GO:0071526	biological_process	semaphorin-plexin signaling pathway	8.4561e-08
GO:0055085	biological_process	transmembrane transport	1.50895e-07
GO:0006352	biological_process	DNA-templated transcription, initiation	1.3828e-06
GO:0006952	biological_process	defense response	2.40418e-06
GO:0007165	biological_process	signal transduction	1.93773e-05
GO:0006637	biological_process	acyl-CoA metabolic process	0.000251056
GO:0035556	biological_process	intracellular signal transduction	0.00217657
GO:0006468	biological_process	protein phosphorylation	0.00232548
GO:0006935	biological_process	chemotaxis	0.00270397
GO:0098609	biological_process	cell-cell adhesion	0.00400781
GO:0007015	biological_process	actin filament organization	0.0162841
GO:0007166	biological_process	cell surface receptor signaling pathway	0.0338509
GO:0006886	biological_process	intracellular protein transport	0.0422363
GO:0006508	biological_process	proteolysis	0.0450694
GO:0007160	biological_process	cell-matrix adhesion	0.0462488
GO:0006486	biological_process	protein glycosylation	0.048588
GO:0000786	cellular_component	nucleosome	2.034e-151
GO:0016021	cellular_component	integral component of membrane	1.041e-63
GO:0016459	cellular_component	myosin complex	5.53599e-28
GO:0005579	cellular_component	membrane attack complex	1.32472e-15
GO:0005833	cellular_component	hemoglobin complex	1.20139e-11
GO:0042613	cellular_component	MHC class II protein complex	4.33452e-11
GO:0005886	cellular_component	plasma membrane	8.46607e-10
GO:0005634	cellular_component	nucleus	1.54601e-09
GO:0005615	cellular_component	extracellular space	1.04718e-07
GO:0016020	cellular_component	membrane	2.69805e-05
GO:0005576	cellular_component	extracellular region	0.000377298
GO:0004930	molecular_function	G protein-coupled receptor activity	3.7421e-182
GO:0004984	molecular_function	olfactory receptor activity	7.70759e-133
GO:0046982	molecular_function	protein heterodimerization activity	4.0314e-90
GO:0005044	molecular_function	scavenger receptor activity	1.49328e-55
GO:0008270	molecular_function	zinc ion binding	3.20554e-37
GO:0003774	molecular_function	cytoskeletal motor activity	6.88891e-31
GO:0008009	molecular_function	chemokine activity	1.85115e-30
GO:0005003	molecular_function	ephrin receptor activity	6.54867e-23
GO:0051015	molecular_function	actin filament binding	1.49789e-21
GO:0001594	molecular_function	trace-amine receptor activity	1.47868e-17
GO:0004620	molecular_function	phospholipase activity	2.65403e-15
GO:0003677	molecular_function	DNA binding	2.28137e-13
GO:0035804	molecular_function	structural constituent of egg coat	4.76573e-13
GO:0008556	molecular_function	P-type potassium transmembrane transporter activity	5.63712e-13
GO:0019825	molecular_function	oxygen binding	1.22386e-09
GO:0017154	molecular_function	semaphorin receptor activity	2.92249e-07
GO:0140625	molecular_function	opioid growth factor receptor activity	7.6542e-07
GO:0008061	molecular_function	chitin binding	3.38512e-06
GO:0005319	molecular_function	lipid transporter activity	4.88674e-06
GO:0003785	molecular_function	actin monomer binding	8.33986e-06
GO:0004866	molecular_function	endopeptidase inhibitor activity	1.34312e-05
GO:0004867	molecular_function	serine-type endopeptidase inhibitor activity	1.40167e-05
GO:0003824	molecular_function	catalytic activity	3.95664e-05
GO:0003924	molecular_function	GTPase activity	0.000120405
GO:0046872	molecular_function	metal ion binding	0.000376311
GO:0005215	molecular_function	transporter activity	0.00162188
GO:0004672	molecular_function	protein kinase activity	0.00244453
GO:0004713	molecular_function	protein tyrosine kinase activity	0.00290713
GO:0020037	molecular_function	heme binding	0.0037639
GO:0016790	molecular_function	thiolester hydrolase activity	0.00400839
GO:0016712	molecular_function	oxidoreductase activity, acting on paired donors, with incorporation or reduction of molecular oxygen, reduced flavin or flavoprotein as one donor, and incorporation of one atom of oxygen	0.0270492
GO:0022857	molecular_function	transmembrane transporter activity	0.0339001
GO:0005524	molecular_function	ATP binding	0.0383616

## Sheet: Salminus brasiliensis
GO	type	property	chi_p
GO:0007186	biological_process	G protein-coupled receptor signaling pathway	2.74813e-117
GO:0006334	biological_process	nucleosome assembly	1.81481e-38
GO:0015671	biological_process	oxygen transport	2.37382e-38
GO:0007339	biological_process	binding of sperm to zona pellucida	2.15656e-18
GO:0035803	biological_process	egg coat formation	2.15656e-18
GO:0019882	biological_process	antigen processing and presentation	4.90202e-15
GO:0007017	biological_process	microtubule-based process	7.15287e-14
GO:0006955	biological_process	immune response	5.12563e-13
GO:0070493	biological_process	thrombin-activated receptor signaling pathway	2.30148e-12
GO:0006471	biological_process	protein ADP-ribosylation	8.2267e-11
GO:0006352	biological_process	DNA-templated transcription, initiation	9.66094e-10
GO:0007156	biological_process	homophilic cell adhesion via plasma membrane adhesion molecules	1.10638e-09
GO:0007166	biological_process	cell surface receptor signaling pathway	8.35195e-09
GO:0050909	biological_process	sensory perception of taste	8.64483e-09
GO:0007169	biological_process	transmembrane receptor protein tyrosine kinase signaling pathway	7.62781e-07
GO:0007596	biological_process	blood coagulation	3.22244e-06
GO:0008610	biological_process	lipid biosynthetic process	5.38479e-06
GO:0006637	biological_process	acyl-CoA metabolic process	3.5705e-05
GO:0006935	biological_process	chemotaxis	0.00012799
GO:0007165	biological_process	signal transduction	0.000252041
GO:0007155	biological_process	cell adhesion	0.00049444
GO:0006952	biological_process	defense response	0.000593095
GO:0071526	biological_process	semaphorin-plexin signaling pathway	0.00388732
GO:0035556	biological_process	intracellular signal transduction	0.00508327
GO:0006751	biological_process	glutathione catabolic process	0.027744
GO:0000786	cellular_component	nucleosome	5.82624e-107
GO:0016021	cellular_component	integral component of membrane	9.93173e-42
GO:0005833	cellular_component	hemoglobin complex	1.82021e-40
GO:0016459	cellular_component	myosin complex	1.61756e-17
GO:0042613	cellular_component	MHC class II protein complex	8.93064e-17
GO:0005874	cellular_component	microtubule	7.46521e-11
GO:0005634	cellular_component	nucleus	1.10036e-08
GO:0005886	cellular_component	plasma membrane	8.04013e-05
GO:0005861	cellular_component	troponin complex	0.0471605
GO:0004930	molecular_function	G protein-coupled receptor activity	3.05614e-124
GO:0004984	molecular_function	olfactory receptor activity	6.29932e-116
GO:0046982	molecular_function	protein heterodimerization activity	1.33632e-59
GO:0019825	molecular_function	oxygen binding	2.07478e-36
GO:0020037	molecular_function	heme binding	1.50617e-31
GO:0005003	molecular_function	ephrin receptor activity	1.97728e-19
GO:0003774	molecular_function	cytoskeletal motor activity	2.06049e-19
GO:0008270	molecular_function	zinc ion binding	1.23363e-18
GO:0035804	molecular_function	structural constituent of egg coat	2.15656e-18
GO:0003677	molecular_function	DNA binding	1.06013e-17
GO:0005044	molecular_function	scavenger receptor activity	2.8386e-15
GO:0008556	molecular_function	P-type potassium transmembrane transporter activity	3.59034e-14
GO:0005200	molecular_function	structural constituent of cytoskeleton	1.62983e-13
GO:0003956	molecular_function	NAD(P)+-protein-arginine ADP-ribosyltransferase activity	2.30362e-13
GO:0051015	molecular_function	actin filament binding	1.02191e-12
GO:0015057	molecular_function	thrombin-activated receptor activity	2.30148e-12
GO:0008417	molecular_function	fucosyltransferase activity	8.03984e-12
GO:0005506	molecular_function	iron ion binding	3.7783e-11
GO:0016712	molecular_function	oxidoreductase activity, acting on paired donors, with incorporation or reduction of molecular oxygen, reduced flavin or flavoprotein as one donor, and incorporation of one atom of oxygen	2.9619e-10
GO:0008009	molecular_function	chemokine activity	3.69385e-10
GO:0004497	molecular_function	monooxygenase activity	2.06197e-09
GO:0005525	molecular_function	GTP binding	2.76242e-09
GO:0016705	molecular_function	oxidoreductase activity, acting on paired donors, with incorporation or reduction of molecular oxygen	3.21901e-08
GO:0046872	molecular_function	metal ion binding	4.60649e-08
GO:0004888	molecular_function	transmembrane signaling receptor activity	8.71542e-07
GO:0001594	molecular_function	trace-amine receptor activity	2.33651e-06
GO:0003824	molecular_function	catalytic activity	6.36716e-05
GO:0004866	molecular_function	endopeptidase inhibitor activity	8.32894e-05
GO:0005215	molecular_function	transporter activity	0.000625698
GO:0008061	molecular_function	chitin binding	0.00120377
GO:0016790	molecular_function	thiolester hydrolase activity	0.00120377
GO:0016887	molecular_function	ATP hydrolysis activity	0.00126329
GO:0003785	molecular_function	actin monomer binding	0.00216615
GO:0005319	molecular_function	lipid transporter activity	0.0036224
GO:0017154	molecular_function	semaphorin receptor activity	0.00735991
GO:0004252	molecular_function	serine-type endopeptidase activity	0.0111355
GO:0036374	molecular_function	glutathione hydrolase activity	0.0111853
GO:0005524	molecular_function	ATP binding	0.0173829
GO:0004713	molecular_function	protein tyrosine kinase activity	0.0213752
GO:0008194	molecular_function	UDP-glycosyltransferase activity	0.0296214
GO:0004415	molecular_function	hyalurononglucosaminidase activity	0.0396963
