# Supplementary material for: Genomic Insights Into Carnivorous Fish in the Characiformes
Source: Ecol Evol. 2026 Apr 13;16(4):e73478. doi: 10.1002/ece3.73478 (PMC13071475; doi:10.1002/ece3.73478)
Supplement: Supplementary file 3 — Table S3: Positively selected genes in five carnivorous Characiformes species. [file ECE3-16-e73478-s007.xlsx]

## Sheet: Sheet1
Gene_Name	lnL(ma)	lnL(ma0)	P_Value	Level_Parameters	Positive_Site
adat1	-2175.29	-2177.96	0.0209823	w0=0.09291,w1=1.00000,w2=3.87275	4 Q 0.859 12 T 0.834 15 Q 0.998**
ankhd1	-31386.2	-31380.8	0.000994907	w0=0.02887,w1=1.00000,w2=35.42580	46 I 0.638 546 A 0.785 547 A 0.785 730 P 0.511 799 Q 0.737 805 Q 0.784 897 P 0.826 967 S 0.695 1023 N 0.623 1039 N 0.686 1650 S 0.583 1699 M 0.517 1962 T 0.669 1973 A 0.713 1990 S 0.515 2071 L 0.837 2084 P 0.886 2111 S 0.663 2192 S 0.728 2203 M 0.562 2205 L 0.967* 2289 S 0.824
avpr2aa	-7848.42	-7851.25	0.0174958	w0=0.06262,w1=1.00000,w2=2.89466	10 W 0.944 12 G 0.856 57 P 0.956* 110 V 0.532 263 L 0.758 312 P 0.925 329 S 0.828 355 P 0.759
calua	-3748.13	-3751.47	0.00975405	w0=0.01370,w1=1.00000,w2=6.43178	33 P 0.994** 238 S 0.740
cd36	-2276.19	-2278.2	0.0448343	w0=0.11113,w1=1.00000,w2=6.38083	47 N 0.989* 84 V 0.747 90 D 0.938
cd79a	-5338.11	-5345.35	0.000141896	w0=0.06171,w1=1.00000,w2=3.32001	18 G 0.578 19 K 0.738 20 L 0.818 21 E 0.973* 22 Q 0.593 23 L 0.689 24 E 0.568 35 S 0.733 45 R 0.595 50 E 0.519 54 I 0.819 55 K 0.935 59 A 0.783 64 M 0.694 73 D 0.578 74 G 0.600 79 S 0.889 96 K 0.820 97 L 0.726 98 K 0.613 121 G 0.691 137 C 0.960* 146 L 0.637
cp	-4341.85	-4343.98	0.0391656	w0=0.04492,w1=1.00000,w2=2.75041	10 G 0.967* 12 L 0.623 13 C 0.730 109 I 0.592 119 A 0.895 143 E 0.866 241 T 0.664
erp44	-4970.82	-4972.86	0.0435145	w0=0.02732,w1=1.00000,w2=1.99771	1 I 0.967* 2 P 0.972* 3 V 0.936 5 E 0.886 6 L 0.609 7 H 0.918 76 C 0.912 77 D 0.601 78 Q 0.826 79 H 0.971* 140 V 0.751 144 R 0.628 258 E 0.512 318 E 0.716 369 Q 0.841
evla	-5137	-5144.95	6.6641e-05	w0=0.02821,w1=1.00000,w2=8.95109	1 H 0.946 2 S 0.973* 3 D 1.000** 4 S 0.554
fam162a	-3004.52	-3007.11	0.0227621	w0=0.15156,w1=1.00000,w2=6.69586	45 P 0.985*
faua	-1672.41	-1677.39	0.00158563	w0=0.03175,w1=1.00000,w2=20.50137	36 V 0.999**
flrt3	-8026.62	-8028.56	0.0488137	w0=0.04511,w1=1.00000,w2=4.77950	77 T 0.781 83 N 0.751 214 R 0.689 264 A 0.557 358 T 0.898 364 Y 0.990*
il12rb2	-14164.1	-14171.4	0.000136576	w0=0.16056,w1=1.00000,w2=3.87667	25 P 0.512 133 S 0.518 144 T 0.884 180 E 0.964* 222 S 0.630 245 V 0.770 250 H 0.995** 251 K 0.785 309 T 0.539 321 S 0.809 376 S 0.864 397 V 0.510 523 A 0.772
kcnmb3	-5568.12	-5572.59	0.00279084	w0=0.14335,w1=1.00000,w2=3.14397	1 Q 0.971* 2 G 0.779 3 A 0.740 5 R 0.924 8 M 0.882 29 A 0.508 84 H 0.868 146 K 0.962* 220 D 0.785
kndc1	-25286.6	-25288.6	0.0444121	w0=0.11062,w1=1.00000,w2=2.20336	29 V 0.614 86 S 0.965* 150 D 0.558 154 T 0.869 193 S 0.836 202 S 0.822 276 P 0.563 532 R 0.784 563 S 0.891 615 V 0.818 634 S 0.612 793 L 0.807 1026 P 0.569 1111 S 0.691 1305 P 0.568
maf1b	-2566.74	-2569.2	0.026823	w0=0.02334,w1=1.00000,w2=3.02004	206 R 0.977* 207 A 0.991** 209 C 0.979* 210 V 0.880
mcm4	-11253.6	-11250.8	0.0191901	w0=0.02054,w1=1.00000,w2=46.97159	12 P 0.569 93 G 0.773 404 A 0.983*
mrpl4	-3964.07	-3966.09	0.044424	w0=0.08617,w1=1.00000,w2=16.47163	54 L 0.966*
mrps17	-2084.06	-2087.14	0.0131282	w0=0.04241,w1=1.00000,w2=11.97974	104 Q 0.991**
myct1b	-2350.93	-2353.64	0.0197491	w0=0.09815,w1=1.00000,w2=2.61936	15 L 0.682 41 H 0.921 53 E 0.983* 65 Q 0.564 102 A 0.989*
ppargc1a	-8763.52	-8778.01	7.27954e-08	w0=0.07425,w1=1.00000,w2=6.54474	1 M 0.968* 2 A 0.715 3 W 0.974* 4 D 0.819 5 R 0.943 6 C 0.924 7 N 0.705 10 S 0.860 11 R 0.854 12 E 0.658 13 L 0.757 235 S 0.626 237 S 0.510 239 S 0.708 249 A 0.521 438 S 0.996** 698 E 0.597 699 E 0.827 701 A 0.583
ppiaa	-2358.42	-2361.55	0.0123831	w0=0.02005,w1=1.00000,w2=3.68597	31 R 0.792 131 Q 0.995**
ppp1r35	-1520.53	-1528.01	0.000109925	w0=0.16492,w1=1.00000,w2=7.12096	6 C 0.992** 7 D 0.999** 8 G 0.945 15 E 0.903 48 T 0.897
rhbg	-7089.31	-7091.85	0.024166	w0=0.03731,w1=1.00000,w2=5.31871	39 K 0.851 44 T 0.956* 108 M 0.983* 372 E 0.565
rtn4rl2a	-5567.9	-5573.07	0.00130011	w0=0.01770,w1=1.00000,w2=2.42188	1 M 0.997** 2 E 0.501 4 S 0.966* 6 F 0.730 7 T 0.662 8 R 0.999** 10 S 0.971* 12 A 0.888 13 H 0.965* 14 N 0.945 16 K 0.932 17 S 0.996** 25 V 0.599 35 A 0.655
sacs	-50806.5	-50809	0.0251573	w0=0.04699,w1=1.00000,w2=4.13588	15 S 0.505 42 I 0.786 76 T 0.546 111 L 0.543 168 V 0.684 212 K 0.922 254 F 0.603 258 D 0.554 546 E 0.995** 570 S 0.644 593 V 0.560 615 E 0.504 967 F 0.540 1066 T 0.593 1067 N 0.568 1142 L 0.746 1308 R 0.631 1338 L 0.830 1378 T 0.524 1416 K 0.725 1905 I 0.555 1993 Q 0.988* 2221 N 0.819 2223 G 0.546 2402 K 0.616 2414 F 0.507 2571 T 0.747 2580 T 0.587 2617 G 0.833 2712 I 0.973* 2753 P 0.547 2822 T 0…
saysd1	-2823.95	-2828.64	0.00220074	w0=0.03972,w1=1.00000,w2=999.00000	22 I 0.597 39 D 0.878 40 T 0.984*
tbx16l	-6624.42	-6628.08	0.00679131	w0=0.07595,w1=1.00000,w2=13.37949	48 H 0.711 235 R 0.695 269 N 0.591 280 L 0.974* 319 R 0.694 348 G 0.618
tsnax	-4554.63	-4557.09	0.0265582	w0=0.06808,w1=1.00000,w2=2.30012	1 M 0.916 2 S 0.973* 3 K 0.916 4 R 0.993** 5 E 0.999** 6 D 0.705 26 N 0.542 129 H 0.621 155 T 0.829 156 F 0.815 189 T 0.777 254 S 0.531
