# Supplementary material for: Genomic Insights Into Carnivorous Fish in the Characiformes
Source: Ecol Evol. 2026 Apr 13;16(4):e73478. doi: 10.1002/ece3.73478 (PMC13071475; doi:10.1002/ece3.73478)
Supplement: Supplementary file 4 — Table S4: GO and KEGG enrichment results of positively selected genes in five carnivorous Characiformes species. [file ECE3-16-e73478-s005.xlsx]

## Sheet: GO
GO_ID	GO_Name	Class	P_value	EnrichmentScore	HitsGenesCountsInSelectedSet	HitsGenesCountsInBackground	AllGenesCountsInSelectedSet	AllGenesCountsInBackground	GenesOfSelectedSetInGOterm
GO:0031226	intrinsic component of plasma membrane	Cellular component	0.00183201	2.97125	9	2024	25	16705	avpr2aa,rhbg,rtn4rl2a,kcnmb3,cd79a,cd36,cp,il12rb2,flrt3,
GO:0009986	cell surface	Cellular component	0.0106909	3.62364	5	922	25	16705	rtn4rl2a,cd79a,erp44,cd36,il12rb2,
GO:0031224	intrinsic component of membrane	Cellular component	0.038084	1.86474	9	3225	25	16705	avpr2aa,rhbg,rtn4rl2a,kcnmb3,cd79a,cd36,cp,il12rb2,flrt3,
GO:0034097	response to cytokine	Biological process	0.00284468	3.49186	7	1323	26	17159	evla,avpr2aa,rtn4rl2a,ppargc1a,cd36,il12rb2,flrt3,
GO:0051129	negative regulation of cellular component organization	Biological process	0.0059218	3.50422	6	1130	26	17159	evla,sacs,ankhd1,rtn4rl2a,tbx16l,ppargc1a,
GO:0071345	cellular response to cytokine stimulus	Biological process	0.00778283	3.31084	6	1196	26	17159	evla,rtn4rl2a,ppargc1a,cd36,il12rb2,flrt3,
GO:1901652	response to peptide	Biological process	0.0185147	2.4678	7	1872	26	17159	evla,avpr2aa,rtn4rl2a,ppargc1a,cd36,il12rb2,flrt3,
GO:0044419	biological process involved in interspecies interaction between organisms	Biological process	0.0407186	2.10179	7	2198	26	17159	evla,ankhd1,ppiaa,ppargc1a,faua,cd36,il12rb2,
GO:0043170	macromolecule metabolic process	Biological process	0.043484	1.30776	20	10093	26	17159	mrpl4,sacs,avpr2aa,maf1b,mcm4,rtn4rl2a,tbx16l,ppiaa,kndc1,adat1,tsnax,erp44,ppargc1a,faua,cd36,cp,mrps17,calua,il12rb2,flrt3,
GO:0019538	protein metabolic process	Biological process	0.0446817	1.46615	15	6752	26	17159	mrpl4,sacs,avpr2aa,rtn4rl2a,ppiaa,kndc1,erp44,ppargc1a,faua,cd36,cp,mrps17,calua,il12rb2,flrt3,

## Sheet: KEGG
Term Name	MainClass	GeneHitsInSelectedSet	AllGenesInSelectedSet	GeneHitsInBackground	AllGenesInBackground	p-value	enrichFactor	GeneListInSelectedSets
03010 Ribosome	A09120 Genetic Information Processing	3	22	149	18958	0.000656631	17.3502	[mrps17, mrpl4, faua]
03011 Ribosome	A09180 Brite Hierarchies	3	22	186	18958	0.00124736	13.8988	[mrps17, mrpl4, faua]
04920 Adipocytokine signaling pathway	A09150 Organismal Systems	2	22	148	18958	0.0126233	11.645	[ppargc1a, cd36]
B 09122 Translation	A09120 Genetic Information Processing	3	22	517	18958	0.0211221	5.00035	[mrps17, mrpl4, faua]
04931 Insulin resistance	A09160 Human Diseases	2	22	218	18958	0.0261407	7.90575	[ppargc1a, cd36]
04152 AMPK signaling pathway	A09130 Environmental Information Processing	2	22	224	18958	0.0274878	7.69399	[ppargc1a, cd36]
03030 DNA replication	A09120 Genetic Information Processing	1	22	39	18958	0.0443177	22.0956	[mcm4]
05415 Diabetic cardiomyopathy	A09160 Human Diseases	2	22	309	18958	0.0493717	5.57752	[ppiaa, cd36]
