# Supplementary material for: Genomic Insights Into Carnivorous Fish in the Characiformes
Source: Ecol Evol. 2026 Apr 13;16(4):e73478. doi: 10.1002/ece3.73478 (PMC13071475; doi:10.1002/ece3.73478)
Supplement: Supplementary file 5 — Table S5: Rapidly evolving genes in five carnivorous Characiformes species. [file ECE3-16-e73478-s006.xlsx]

## Sheet: Sheet1
Gene_Name	lnL	lnL	ω1	ω2	P_Value
aass	-6494.6	-6492.25	0.15878	0.21731	0.0303414
abca3b	-26077.8	-26074.8	0.06958	0.08545	0.013811
abcb11b	-19966.7	-19959.2	0.066	0.09518	0.00011014
abcb6b	-9898.87	-9894.71	0.11781	0.16606	0.00389639
abtb1	-6118.26	-6115.45	0.03809	0.05903	0.0177119
acbd4	-5064.17	-5061.7	0.22921	0.32289	0.0264608
ackr4a	-6740.26	-6738.31	0.19133	0.25134	0.0481683
acsl2	-4073.23	-4066.71	0.0595	0.11984	0.000306375
acsl4a	-1913.43	-1910.84	0.04687	0.09656	0.0227909
acss3	-11806	-11801.6	0.16057	0.2179	0.00287477
actmap	-5459.63	-5454	0.16271	0.26655	0.000794042
actr5	-10082.2	-10078.3	0.11772	0.1626	0.00502393
adora2b	-2589.06	-2584.41	0.05657	0.11994	0.00228971
adrb3a	-7213.89	-7202.05	0.13722	0.26314	1.13385e-06
adss1	-5737.41	-5733.83	0.04588	0.07717	0.00750286
aebp1a	-16274.7	-16268.4	0.11327	0.15847	0.000378475
aebp2	-5697.78	-5694	0.07224	0.10932	0.00597519
ahi1	-14869	-14865.8	0.1569	0.19929	0.0103836
aldh6a1	-6929.2	-6926.46	0.0421	0.06426	0.0192453
aldh7a1	-6867.32	-6865.35	0.05252	0.07388	0.0471208
alg10	-8165.44	-8162.87	0.09398	0.129	0.0234696
alg9	-8691.07	-8685.51	0.06999	0.1102	0.000849599
alkbh7	-4317.71	-4314.69	0.13602	0.20658	0.0139822
amfra	-9467.87	-9465.73	0.09441	0.12203	0.0385157
amn	-9385.89	-9380.64	0.18128	0.26705	0.00120366
and1	-9932.02	-9918.29	0.13241	0.23973	1.60696e-07
angpt1	-4432.34	-4426.84	0.06538	0.11916	0.000910633
ankk1	-13857.9	-13848.1	0.15068	0.22934	9.74102e-06
ankrd10a	-1708.26	-1702.44	0.07295	0.19352	0.000640952
anln	-18008.8	-18005.2	0.2401	0.29812	0.00778694
ano10a	-9405.86	-9400.56	0.10641	0.15971	0.00113061
ap1g1	-8488.96	-8484.85	0.01951	0.03762	0.0041609
ap3m1	-5235.47	-5233.07	0.04557	0.07145	0.0286219
ap5m1	-5652.92	-5647.45	0.14021	0.23106	0.000948154
apaf1	-13182	-13179.6	0.13059	0.16321	0.0295729
api5	-7005.15	-7001.62	0.04642	0.07368	0.00786528
appbp2	-6445.11	-6439.23	0.01245	0.0306	0.000604349
aqp12	-4691.93	-4689.73	0.23254	0.32718	0.0359528
arfgef2	-22958	-22952.9	0.05203	0.06998	0.0014258
arg2	-5338.7	-5332.09	0.06747	0.12754	0.000276706
arhgap10	-5318.71	-5303.44	0.0383	0.09867	3.26542e-08
arhgap24	-9016.4	-9012.73	0.07236	0.10022	0.00675672
arhgap28	-7094.06	-7091.75	0.08163	0.11383	0.0315602
arhgap32b	-25666.5	-25662.8	0.14309	0.17623	0.00615993
arhgap33	-21382.6	-21380.7	0.1232	0.14568	0.0467788
arhgap6	-4523.13	-4520.55	0.13834	0.20206	0.0230425
arhgdia	-2679.49	-2677.11	0.06444	0.11239	0.029263
arid4a	-19841.6	-19838.5	0.13327	0.16513	0.0126919
arl1	-1874.41	-1844.52	0.00115	0.09538	1.05471e-14
armc3	-4702.13	-4699.19	0.24609	0.36331	0.0153909
ascc1	-4564.99	-4561.09	0.14058	0.22652	0.00520202
aspdh	-4359.61	-4357.42	0.13913	0.19828	0.0364354
asrgl1	-4921.83	-4919.8	0.13181	0.18549	0.0438096
aste1b	-13207	-13199.7	0.17666	0.25798	0.000134891
atad2b	-18613.2	-18610.8	0.12471	0.15204	0.0275303
atf2	-2821.43	-2819.15	0.0814	0.14133	0.0325463
atf5a	-5678.47	-5674.97	0.14805	0.23187	0.00811749
atf6	-1250.5	-1244.98	0.09461	0.34674	0.000891687
atg4b	-5171.88	-5162.93	0.05358	0.11496	2.30573e-05
atmin	-11028.8	-11026.9	0.10702	0.13469	0.0482207
atp23	-3548.42	-3541.99	0.06227	0.12757	0.000336305
atp5l	-1518.11	-1514.99	0.10263	0.22446	0.0126206
atxn1l	-11551.7	-11548.1	0.1237	0.16603	0.00756
avil	-8049.03	-8047.05	0.09792	0.12705	0.047059
avpr2aa	-8052.43	-8050.23	0.14947	0.19676	0.0356506
axdnd1	-14085.7	-14083	0.23537	0.29301	0.0202866
bbs7	-9262.01	-9254.99	0.03185	0.05744	0.000178652
bcl2a	-2170.64	-2166.69	0.06498	0.15056	0.00495912
bcs1l	-5869.4	-5867.32	0.05317	0.07767	0.0414211
bdh1	-5569.9	-5566.2	0.06736	0.1065	0.00651666
best2	-8773.66	-8770.79	0.08547	0.11764	0.0165545
best4	-7201.16	-7197.82	0.07218	0.10658	0.00969029
bicdl2l	-6636.82	-6631.83	0.2094	0.32724	0.00159709
bicral	-12120.6	-12117.1	0.19975	0.26253	0.00797903
bloc1s2	-2116.63	-2114.04	0.11239	0.20269	0.0230387
bloc1s3	-2126.11	-2115.3	0.03887	0.17311	3.30883e-06
blzf1	-5891.77	-5889.13	0.07901	0.11435	0.0215522
bmb	-7821.44	-7817.56	0.13561	0.19481	0.00537694
bmp5	-5206.58	-5201.91	0.06256	0.10698	0.00224343
boka	-2907.95	-2905.08	0.03029	0.06319	0.0165907
brd10	-11228.1	-11222.2	0.13581	0.19851	0.000607097
brd2a	-13391.5	-13355.5	0.09785	0.22382	0
btf3l4	-1692.71	-1680.32	0.00629	0.07459	6.41979e-07
c1ql2	-2693.65	-2690.6	0.02633	0.05226	0.0134401
c1qtnf7	-4834.85	-4832.45	0.08051	0.12048	0.0284613
c3ar1	-7332.89	-7322.66	0.18851	0.34252	6.12083e-06
ca4a	-5152.29	-5146.73	0.27221	0.4586	0.000855744
calcoco1a	-7381.43	-7378.6	0.09644	0.13358	0.0174614
calua	-3834.89	-3830.86	0.02672	0.054	0.00450939
camsap3	-17798.7	-17796.2	0.07972	0.09866	0.0245678
caprin2	-15664.1	-15654.5	0.21271	0.31119	1.15655e-05
caps2	-6996.58	-6992.04	0.25693	0.37972	0.00258244
carm1	-6976.32	-6967.79	0.03198	0.06569	3.65101e-05
cass4	-11168.5	-11159	0.18489	0.29718	1.22338e-05
cast	-5219.4	-5213.7	0.37349	0.61669	0.000732246
cavin4b	-4967.94	-4954.09	0.07223	0.18427	1.41892e-07
cblc	-2095.12	-2091.12	0.0716	0.15909	0.00466114
ccdc174	-5180.1	-5177.76	0.14967	0.20949	0.0307968
ccdc82	-8721.97	-8713.19	0.12369	0.20945	2.78687e-05
ccm2	-5866.05	-5862.42	0.02818	0.05023	0.00704556
cd79a	-5616.69	-5612.18	0.45934	0.72436	0.0026925
cdc42ep4b	-5396.22	-5394.27	0.10156	0.13871	0.0481423
cdcp1b	-18598.9	-18583.3	0.25267	0.4021	2.23068e-08
cdk20	-4374.48	-4370.36	0.01756	0.03904	0.00409624
cdk5r2a	-3375.04	-3372.06	0.01409	0.02729	0.014643
cdkn1a	-3241.33	-3237.77	0.13566	0.23237	0.00764106
cdpf1	-1881.84	-1879.7	0.08832	0.15087	0.0383668
cdr2l	-6770.88	-6766.75	0.02729	0.04622	0.00406727
cdx4	-3833.17	-3822.39	0.03896	0.14808	3.40397e-06
cenpi	-12861.7	-12858.1	0.14732	0.19165	0.0076575
cep170ba	-25104.9	-25101.6	0.21387	0.25614	0.0108297
cep83	-11253.7	-11249.8	0.08539	0.11892	0.0051254
cfap53	-8814.07	-8811.37	0.14905	0.19824	0.0201113
chd1l	-13124.3	-13121.8	0.20363	0.25224	0.0271716
chp1	-2124.84	-2122.64	0.01935	0.04005	0.0357506
chpt1	-5522.99	-5520.04	0.0796	0.11797	0.0150281
chst3a	-6064.9	-6060.18	0.08629	0.13882	0.00213371
chst7	-6255.79	-6230	0.02046	0.07315	6.89893e-13
chsy1	-6408.36	-6405.61	0.02024	0.03219	0.0191027
cimip2c	-1385.43	-1382.68	0.22646	0.46508	0.018844
ciz1a	-8781.91	-8779.6	0.17223	0.2245	0.0315433
clasp2	-15202.3	-15198.5	0.03757	0.05372	0.00623613
cldng	-3900.1	-3894.69	0.17656	0.31512	0.000993957
cluha	-17073.4	-17069.6	0.0388	0.05362	0.00581092
cmpk2	-8198.82	-8196.42	0.23892	0.31233	0.0286697
cnga3a	-10311.5	-10305.7	0.06343	0.09792	0.0006447
cnnm1	-6255.47	-6253.27	0.02921	0.0447	0.0356389
cnnm3	-11356.6	-11350.7	0.07688	0.11381	0.000582095
cog8	-9803	-9798.14	0.08806	0.13036	0.0018305
col12a1a	-46946.7	-46934.8	0.14024	0.18308	1.13525e-06
col28a2a	-13687.4	-13682.8	0.13354	0.18425	0.00240498
col6a1	-7608.08	-7590.76	0.13965	0.29325	3.99679e-09
cpamd8	-20105.5	-20097.8	0.06227	0.09108	8.42451e-05
cpdb	-17766.1	-17755.1	0.25328	0.37287	2.65889e-06
cpeb2	-3738.32	-3725.84	0.00694	0.03809	5.80614e-07
cpeb4b	-8358.91	-8339.11	0.02095	0.06472	3.1127e-10
cplane1	-46628.1	-46622.8	0.26994	0.31929	0.00111499
cplane2	-2010.37	-2007.74	0.17038	0.30097	0.02195
cpvl	-3518.71	-3516.21	0.08979	0.14131	0.0253609
cracd	-16900.8	-16896.5	0.15161	0.19751	0.00329078
cracr2ab	-9643.8	-9634.19	0.17379	0.28591	1.1585e-05
cramp1	-12028.5	-12025.6	0.16025	0.20711	0.0166046
crb2b	-28223.2	-28217.4	0.18315	0.23253	0.000680132
crebrf	-9449.49	-9441.25	0.07187	0.12465	4.89464e-05
crispld2	-7768.82	-7762.36	0.11069	0.17813	0.000326301
crlf3	-1670.28	-1667.4	0.02524	0.06001	0.0163761
cryzl1	-4951.47	-4947.48	0.11961	0.1953	0.0047067
csde1	-11030	-11025	0.05617	0.08399	0.00166194
csgalnact2	-7084.84	-7077.7	0.04088	0.07655	0.0001569
cstpp1	-5017.27	-5009.38	0.0711	0.13568	7.12832e-05
ctnnd1	-11139.3	-11136.3	0.05256	0.07347	0.014155
ctsf	-6927.31	-6925.22	0.10235	0.13636	0.0409464
cuedc2	-4186.3	-4184.06	0.10261	0.15131	0.0345482
cul4b	-7640.7	-7628.98	0.01411	0.03992	1.29816e-06
cyp20a1	-6887.34	-6881.83	0.1071	0.16999	0.000901276
cyp7a1	-2093.78	-2087.83	0.02688	0.07237	0.000560685
cysltr3	-6859.21	-6849.73	0.11607	0.21579	1.34047e-05
daam2	-5065.59	-5063.37	0.03127	0.04987	0.0354008
dact3a	-8379.05	-8377.05	0.13594	0.1781	0.0452067
dbf4	-10820.1	-10817.1	0.24922	0.32139	0.014973
dcaf15	-8302.66	-8295.35	0.07902	0.12882	0.000132026
ddc	-7710.68	-7707.2	0.09838	0.14129	0.00833857
ddrgk1	-2361.09	-2354.56	0.1771	0.38981	0.000301406
ddx10	-14089.6	-14086.8	0.13878	0.17445	0.0192416
ddx43	-7943.69	-7940.06	0.11194	0.16113	0.00709788
ddx55	-7809.56	-7807.51	0.11019	0.14595	0.0427955
depdc7b	-9009.42	-9007.35	0.17895	0.22881	0.0421069
derl1	-3933.51	-3929.53	0.08103	0.13597	0.00478394
dgkzb	-12593.7	-12581.7	0.11524	0.1902	9.71131e-07
disp1	-16615.5	-16609.8	0.10245	0.13893	0.000760013
dll4	-9955.4	-9951.98	0.11396	0.1524	0.00888781
dmac2l	-3142.49	-3139.5	0.14143	0.22886	0.0145458
dnaaf2	-7713.08	-7710.43	0.22643	0.3066	0.0212112
dnajb12a	-4524.31	-4518.16	0.09817	0.1781	0.000449895
dnajc2	-5418.18	-5414.51	0.07009	0.11577	0.00673114
dnajc21	-8296.4	-8294.39	0.10305	0.13422	0.0452777
dnajc27	-3013.52	-3009.64	0.00898	0.02633	0.00534029
dnajc5b	-2479.87	-2468.44	0.02943	0.10461	1.73986e-06
dnhd1	-60177.9	-60173.4	0.42599	0.48812	0.00265953
dop1b	-28906.9	-28898.6	0.1177	0.15545	5.00604e-05
dpagt1	-5436.88	-5433.05	0.05122	0.08627	0.00564093
dpys	-5027.47	-5019.56	0.0667	0.13263	6.9745e-05
drd4b	-5322.19	-5318.56	0.05097	0.08284	0.0070562
dsg2.1	-8170.37	-8167.98	0.26125	0.34139	0.0289994
dusp1	-5250.26	-5244.61	0.0443	0.07941	0.000773355
dusp16	-7049.47	-7046.58	0.06464	0.09585	0.0162185
dusp19b	-3677.21	-3674.44	0.11861	0.1842	0.0184865
dusp23b	-1933.21	-1930.19	0.06881	0.13552	0.0140443
dusp8b	-3085.12	-3082.23	0.06966	0.11696	0.0162902
dut	-2818.57	-2814.11	0.05443	0.11388	0.0027987
eapp	-4869.47	-4866.2	0.11839	0.17907	0.0105551
ebi3	-2495.39	-2493.37	0.303	0.47892	0.0441416
ebpl	-3740.31	-3736.36	0.13269	0.23267	0.00498412
ecsit	-8005.34	-8000.38	0.18053	0.26646	0.00162756
edar	-3687.05	-3684.23	0.07958	0.12301	0.0176671
eea1	-18615.6	-18609.1	0.08514	0.11955	0.000303738
eed	-5401.34	-5370.17	0.01439	0.07072	2.88658e-15
eef2k	-10414.3	-10411	0.08965	0.12334	0.00982931
eepd1	-3526.62	-3521.66	0.07209	0.13712	0.00162168
efcc1	-9111.44	-9108.16	0.06232	0.08779	0.0104423
egr2b	-5475.41	-5472.76	0.03117	0.05009	0.0212983
ehd2b	-6817.2	-6812.94	0.02207	0.04083	0.00352804
eif2b4	-7788.1	-7785.65	0.09881	0.13407	0.0267241
eif3ja	-3408.47	-3406.53	0.0966	0.14346	0.0488052
eif3s10	-16529	-16526	0.04232	0.05559	0.0143708
ell	-8881.46	-8878.29	0.09753	0.13429	0.0117372
elovl1b	-4657.15	-4654.72	0.10036	0.15164	0.0274193
elp1	-14611.2	-14606.1	0.13793	0.1884	0.00138199
elp2	-11282.7	-11273.6	0.14847	0.2337	1.97065e-05
elp5	-970.597	-968.316	0.06459	0.15517	0.0327177
eme1	-6481.29	-6473.63	0.26946	0.47636	9.05955e-05
emilin1b	-14889.4	-14884.7	0.10244	0.13785	0.00225251
eml5	-21645.7	-21643.3	0.03291	0.04265	0.0277847
emx1	-2191.88	-2187.43	0.03796	0.08642	0.00283103
entpd1	-7431.71	-7427.66	0.27734	0.39578	0.00442606
entpd5b	-7213.88	-7211.6	0.20148	0.26611	0.0329441
epas1a	-13164.7	-13159.5	0.17945	0.24888	0.001212
epdr1	-3461.7	-3458.3	0.10174	0.16908	0.00912848
erap1a	-16024.4	-16018.1	0.10727	0.15063	0.000385863
ercc1	-5024.91	-5021.52	0.14255	0.21576	0.00920638
ercc4	-14097.5	-14093.3	0.08797	0.11896	0.00378884
erp44	-5079.94	-5077.01	0.06725	0.10572	0.0154934
errfi1a	-6254.72	-6252.69	0.1505	0.2037	0.0436422
esco1	-15133.1	-15123.2	0.20013	0.29899	8.76235e-06
etnppl	-5895.4	-5892.59	0.08188	0.12003	0.0178169
evpla	-35422.2	-35408.3	0.14774	0.2035	1.35672e-07
evplb	-32670.6	-32666.4	0.18804	0.22541	0.0039835
exd2	-9674.11	-9670.08	0.09806	0.13927	0.00455464
exoc8	-8845.26	-8843.09	0.01204	0.01852	0.0370807
exosc7	-4046.19	-4043.07	0.03454	0.06268	0.0126039
faima	-2466.93	-2462.71	0.03947	0.0888	0.00367313
fam124a	-4399.2	-4381.56	0.06936	0.2054	2.87545e-09
fam161b	-10310.6	-10308.6	0.28103	0.34968	0.0421438
fam171b	-11979.5	-11976.2	0.12724	0.16827	0.00947094
fbln1	-9573.86	-9570.4	0.10814	0.14796	0.00850142
fbxo28	-4191.57	-4185.51	0.02485	0.05504	0.00049848
fbxw4	-4621	-4605.63	0.10968	0.26683	2.96113e-08
fcsk	-18583.9	-18579.3	0.15886	0.20504	0.00254797
fech	-902.331	-900.072	0.05757	0.13467	0.0335279
fen1	-5136.29	-5133.36	0.03847	0.06262	0.0154763
fgd1	-9077.68	-9064.7	0.07594	0.14818	3.47632e-07
fkbpl	-6555.88	-6552.07	0.2365	0.34384	0.00574762
fmnl3	-12422.7	-12419.3	0.06928	0.09427	0.00925177
fmodb	-6347.14	-6344.87	0.12517	0.17148	0.0332272
fosl1a	-4804.43	-4801.29	0.14133	0.21411	0.0121928
foxj1b	-6096.78	-6092.46	0.07739	0.12104	0.00331048
fra10ac1	-2483.33	-2478.8	0.07161	0.14874	0.00263042
frem1a	-31801.6	-31793	0.1453	0.19088	3.29313e-05
frmd3	-3551.42	-3527.54	0.03621	0.16551	4.79217e-12
fstl3	-3334.85	-3332.47	0.06009	0.09834	0.0291221
furinb	-6762.16	-6759.63	0.0428	0.0652	0.0244668
fut11	-6886.06	-6882.39	0.0671	0.10131	0.00674997
galk2	-7013.76	-7010.41	0.14247	0.203	0.00971372
gart	-11029.7	-11026.2	0.07843	0.10953	0.00830411
gas2l2	-12719.3	-12716	0.21947	0.28413	0.0101925
gata5	-3761.67	-3748.23	0.06942	0.18217	2.15124e-07
gbx1	-3955.71	-3951.05	0.02718	0.05372	0.00225615
gcat	-6712.38	-6705.5	0.08334	0.145	0.000208215
gcc1	-9985.8	-9976.31	0.08583	0.14665	1.32164e-05
gdf10a	-6917.17	-6914.98	0.1641	0.22049	0.0362707
gdpd5b	-6783.74	-6779.74	0.12543	0.1888	0.00465852
ginm1	-5321.68	-5318.56	0.13187	0.19745	0.0125103
gins2	-2404.55	-2398.57	0.0204	0.06011	0.000544844
gipc1	-2829.95	-2813.19	0.01078	0.06989	7.07716e-09
gls2b	-8249.7	-8235.4	0.09651	0.18859	8.91618e-08
gnat2	-1700.07	-1694.15	0.02476	0.08589	0.000582857
gnsb	-8632.11	-8628.27	0.10439	0.15003	0.00561417
golgb1	-38168.1	-38163.1	0.20698	0.24842	0.00161825
gpatch8	-19791.3	-19788.3	0.12235	0.15067	0.0149507
gpkow	-8926.35	-8924.22	0.1343	0.17608	0.038894
gpr151	-6933.5	-6930.08	0.0669	0.0976	0.00890155
gpr185a	-3543.43	-3538.28	0.01452	0.0373	0.00132077
gprc5c	-6588.61	-6585.22	0.12663	0.18395	0.00917417
grapa	-2917.41	-2915.27	0.05969	0.09713	0.0387854
gtf3c3	-9033.05	-9030.96	0.06629	0.08683	0.0409011
gtpbp6	-8719.59	-8717.4	0.15963	0.20542	0.0364159
guf1	-9119.88	-9112.4	0.06136	0.10445	0.000109553
hacd2	-3265.67	-3262.86	0.07205	0.12059	0.0177696
hao1	-5305.11	-5291.15	0.11715	0.27353	1.26158e-07
hars	-8172.2	-8153.47	0.07037	0.15995	9.29925e-10
hcn2b	-11820	-11814.4	0.05773	0.08541	0.000839369
hcn4	-5094.39	-5089.37	0.13651	0.22869	0.00154082
hif1al	-8613.74	-8611.5	0.13344	0.17408	0.0342299
hipk3a	-12529.7	-12518.9	0.10141	0.16182	3.34179e-06
hipk3b	-12902	-12858.5	0.11689	0.2837	0
hlcs	-8262.5	-8260.09	0.0949	0.12951	0.0283066
hmgxb4a	-8953.67	-8950.94	0.07937	0.10858	0.0194078
hmox1a	-4665.17	-4660.23	0.15803	0.2655	0.00166032
hnf4g	-6030.98	-6020.82	0.08921	0.17433	6.52599e-06
hoxa11b	-3464.54	-3462.4	0.08524	0.13066	0.0386088
hoxa2b	-4103.5	-4101.21	0.0859	0.12939	0.0324311
htr6	-6536.22	-6533.25	0.05186	0.08026	0.01477
hvcn1	-2950.86	-2947.75	0.10403	0.18183	0.0125194
ibtk	-21322.8	-21283.1	0.12421	0.24552	0
igf2r	-39689.9	-39681	0.18344	0.23148	2.46834e-05
iglon5	-277.824	-280.464	0.0001	0.22169	0.0215751
igsf9b	-24267.9	-24263	0.17455	0.21955	0.00176507
il10ra	-11855.9	-11853.1	0.37379	0.48017	0.0191256
ints3	-12752.9	-12711.8	0.02345	0.07898	0
intu	-13511	-13508.9	0.09845	0.12139	0.044991
ipo4	-17777.9	-17767.2	0.10171	0.15331	3.90826e-06
irg1l	-7645.12	-7642.76	0.09004	0.12357	0.0299922
irx3b	-4310.85	-4308.44	0.11077	0.1624	0.0279216
irx7	-5005.74	-5001.11	0.11481	0.19465	0.00233532
isg20l2	-5611	-5608.79	0.32027	0.44106	0.0357299
itfg2	-6232.11	-6226.87	0.07356	0.12056	0.00121284
itgbl1	-2093.37	-2091.35	0.08621	0.1604	0.0442799
itih2	-14543	-14540	0.12565	0.15956	0.0137454
jag1b	-16647.1	-16633.7	0.08109	0.13222	2.09099e-07
kansl1b	-11270.2	-11265.5	0.16782	0.23314	0.00202987
kat2a	-8866.66	-8864.38	0.01686	0.02574	0.032982
kat2b	-9467.73	-9462.45	0.0326	0.05462	0.00115926
kdm7aa	-11622.6	-11613.3	0.13381	0.20945	1.57521e-05
khk	-888.428	-885.49	0.03871	0.11309	0.0153513
kif20bb	-27885.2	-27880.1	0.20548	0.25481	0.00138522
kita	-13871.8	-13866.4	0.1175	0.16317	0.00102253
klf1	-5901.51	-5898.43	0.16843	0.2415	0.0131682
klf15	-6274.91	-6270.71	0.14006	0.21373	0.00376817
klhdc10	-3821	-3817.11	0.02079	0.04539	0.00525841
klhl15	-7737.33	-7724.77	0.00776	0.02295	5.40322e-07
klhl35	-10662.3	-10653.2	0.1069	0.17577	2.03755e-05
klhl40b	-9631.85	-9628.75	0.08931	0.12388	0.0127795
kmt2a	-59719.6	-59712.1	0.14572	0.17628	0.000104531
kmt2ba	-50163.7	-50161.6	0.24664	0.2726	0.0407725
kmt2e	-16739.3	-16737	0.11527	0.14142	0.0304473
lactb	-6548.85	-6546.76	0.10722	0.14576	0.0406203
lama1	-47016.9	-47012.2	0.1387	0.16383	0.00219292
larp4b	-11034	-11031.4	0.17052	0.21673	0.0234531
larp6b	-8230.63	-8228.14	0.13828	0.18425	0.0255957
lars2	-2894.32	-2891.02	0.0623	0.11082	0.010243
ldlrad2	-5858.69	-5850.93	0.08416	0.15131	8.15051e-05
lingo3a	-8101.82	-8098.41	0.05039	0.07837	0.00899837
lman2la	-4128.38	-4125.81	0.07977	0.12418	0.0232917
lmbrd2b	-8375.63	-8373.26	0.05373	0.07473	0.0296022
lpla	-8117.4	-8112.87	0.08755	0.12953	0.0026149
lrrc17	-7380.95	-7375.73	0.1238	0.19261	0.00124218
lrrc32	-13195	-13192.9	0.23911	0.29429	0.0382087
lrrc40	-8885.35	-8879.94	0.13467	0.20143	0.00100046
lrrc58b	-5437.19	-5430.66	0.07653	0.13506	0.00030276
lrrc8c	-11536.7	-11531.4	0.07908	0.11779	0.00112815
lrwd1	-12025.4	-12016.6	0.19038	0.28754	2.63672e-05
lss	-8732.15	-8728.26	0.09746	0.13809	0.00527479
lyl1	-4310.35	-4302.98	0.08846	0.17998	0.00012328
lzts1	-8300.4	-8296.33	0.06934	0.10351	0.00435038
lzts2b	-9775.77	-9769.58	0.05132	0.08281	0.000436836
maf1b	-2616.21	-2613.1	0.02824	0.05596	0.0126594
mafaa	-3567.69	-3564.64	0.02559	0.04378	0.0135661
manea	-3374.05	-3371.43	0.06755	0.10986	0.0220984
map3k14a	-14606.3	-14603.4	0.20715	0.25971	0.0168167
map3k7	-4694.31	-4685.78	0.04865	0.10827	3.65078e-05
map4k6	-12155.7	-12151.6	0.09831	0.13562	0.00426987
mapk15	-8576.24	-8571.84	0.13186	0.19353	0.00301507
marchf2	-2473.01	-2469.21	0.0083	0.03064	0.00584522
marchf5	-3277.86	-3271.47	0.00624	0.02689	0.000348004
marcksb	-3496.59	-3491.47	0.08046	0.16941	0.00137927
mars1	-11924.8	-11922.1	0.10276	0.13338	0.0188555
marveld2a	-8800.96	-8787.69	0.07846	0.15573	2.58065e-07
masp1	-8944.02	-8938.17	0.14829	0.2259	0.000623609
mcf2la	-14864.6	-14834.3	0.05935	0.12809	6.99441e-15
mcm8	-11690.2	-11670	0.08085	0.15968	2.08465e-10
mdh1b	-7957.08	-7954.97	0.23003	0.29625	0.0399363
meak7	-6694.79	-6692.36	0.16058	0.21868	0.0274241
med22	-2760.79	-2757.35	0.05856	0.11362	0.00873717
meox2a	-4166.32	-4164.27	0.06451	0.09643	0.0426448
mettl13	-11415.1	-11412.7	0.11728	0.1495	0.0276858
mettl24	-193.94	-190.052	0.01213	0.33299	0.00529362
mfsd11	-7968.06	-7962.82	0.13802	0.20901	0.0012119
mfsd2b	-6489.95	-6484.51	0.05102	0.0919	0.000974591
mical3a	-17848.8	-17846.1	0.10949	0.13541	0.0197243
mknk1	-5043.04	-5040.69	0.10041	0.14523	0.0301857
mlec	-4098.18	-4091.9	0.06747	0.12879	0.000394282
mmp17b	-10248.5	-10240	0.18207	0.28534	3.70563e-05
mmut	-10108	-10105.2	0.04526	0.06375	0.0185155
mocos	-12713.6	-12711.3	0.22591	0.27799	0.0299561
mocs1	-3661.2	-3658.27	0.13315	0.20915	0.0154675
mrps35	-4080.4	-4077.56	0.09894	0.15392	0.0171175
mrs2	-4929.57	-4927.03	0.0894	0.13324	0.0241454
mrtfba	-16233.4	-16230.1	0.15164	0.19205	0.00956622
msantd2	-4886.48	-4883.46	0.08654	0.13337	0.0140288
msh6	-21693.1	-21687.2	0.09981	0.13217	0.000573363
msl2b	-8039.24	-8036.54	0.08308	0.11759	0.0201735
mterf2	-7065.14	-7058.01	0.16002	0.26518	0.000158127
mtrex	-8280.12	-8277.97	0.03376	0.04602	0.0382913
mxra5a	-34382.1	-34370.1	0.20824	0.2792	9.25077e-07
mycn	-6738.88	-6734.82	0.07034	0.11073	0.00436422
mylka	-24389.9	-24383.8	0.14896	0.193	0.000488828
n4bp2l2	-7679.47	-7676.1	0.31704	0.44645	0.00942161
nanog	-6767.18	-6763.54	0.14205	0.20505	0.00696348
napaa	-4050.94	-4048.83	0.07889	0.11801	0.0397394
ncbp2	-2271.27	-2268.82	0.03203	0.0626	0.0267817
ncdn	-12879.3	-12873.8	0.1794	0.25163	0.000957747
ncf1	-6093.24	-6090.32	0.11117	0.15964	0.0157714
ndor1	-9841.73	-9836.86	0.12367	0.17945	0.00180712
ndufb10	-2918.06	-2915.83	0.09914	0.15327	0.0348198
necap1	-3311.76	-3309.78	0.04745	0.07892	0.0466359
nefla	-10361.1	-10358.9	0.11555	0.15221	0.0345109
nek4	-12936	-12932.8	0.16439	0.21199	0.011363
nfe2l3	-9581.23	-9575.35	0.12262	0.18541	0.000606601
nfkbiz	-8656.14	-8654.11	0.15965	0.20617	0.0440033
nfrkb	-14812.8	-14806.5	0.09677	0.13886	0.00039161
niban1a	-15007.1	-15004.8	0.26191	0.31786	0.0335146
ninl	-8360.96	-8358.06	0.20905	0.28476	0.0158841
nipa2	-4814.68	-4809.13	0.05488	0.10291	0.000858237
noc3l	-6722.84	-6720.84	0.08414	0.11286	0.0456243
nolc1	-12999.4	-12994.4	0.20955	0.28806	0.00156619
nomo	-18193.8	-18189.2	0.07541	0.10062	0.00254659
nostrin	-8324.46	-8322.43	0.18311	0.23611	0.0434633
notch2	-11463.6	-11456.3	0.08498	0.1293	0.000137936
notchl	-13799.1	-13792.3	0.16668	0.23458	0.000234356
npas4a	-12781.4	-12776.9	0.12599	0.17331	0.00286811
npat	-20282.3	-20279.9	0.24761	0.29397	0.0284837
nploc4	-8149.88	-8136.88	0.03272	0.07408	3.41118e-07
nprl3	-8531.24	-8525.07	0.06946	0.11181	0.000446299
nptx1l	-5441.45	-5434.33	0.02635	0.05495	0.000161404
nrp1a	-12353.9	-12324.4	0.04941	0.11344	1.59872e-14
nsd3	-6084.32	-6068.97	0.05479	0.126	3.01869e-08
nsrp1	-7059.7	-7054.76	0.1213	0.19313	0.00166951
nsun5	-7807.31	-7802.07	0.13613	0.20648	0.0012104
nubpl	-3737.47	-3732.77	0.06968	0.12829	0.0021602
nudt15	-2338.08	-2336.04	0.14809	0.23916	0.0435252
nudt9	-3521.67	-3516.52	0.12506	0.22524	0.00132832
olfml2bb	-11096.2	-11092.4	0.10326	0.14076	0.00616695
otomp	-5200.46	-5198.27	0.0537	0.07944	0.0363229
otop1	-4490.62	-4488.21	0.08687	0.13232	0.0281973
oxsm	-7142.06	-7136.22	0.08159	0.13767	0.000632679
pan2	-14877.9	-14875.7	0.03776	0.04911	0.0365482
pane1	-2985.91	-2982.21	0.1476	0.25846	0.0065375
parpbp	-10459.8	-10455.9	0.20216	0.27595	0.00501803
pcdh12	-19274.9	-19269.6	0.15999	0.20844	0.00109599
pcnt	-76855.2	-76848.7	0.16352	0.19108	0.00030886
pcsk1	-9804.44	-9801.62	0.06382	0.08715	0.0175206
pcsk1nl	-4850.44	-4846.79	0.09778	0.15537	0.00688384
pde6a	-12015.8	-12013.8	0.08912	0.11211	0.0467929
pde6b	-11365.6	-11361.4	0.0709	0.1022	0.00389225
pde9aa	-4601.35	-4598.48	0.02934	0.05026	0.0165093
pdlim4	-3208.21	-3205.16	0.13134	0.21725	0.0135172
pds5b	-11154.1	-11149.4	0.00879	0.01817	0.00235408
pdzrn3a	-13676	-13663.3	0.22432	0.36484	4.68291e-07
pex12	-5694.96	-5691.44	0.08598	0.13047	0.00790314
pgm2l1	-8252.95	-8245.92	0.11405	0.18438	0.000178013
pgs1	-7530.93	-7528.02	0.10706	0.14929	0.0158828
phldb1a	-17776.6	-17772.4	0.11616	0.15198	0.0037481
phox2bb	-3209.4	-3200.79	0.01471	0.04686	3.34462e-05
phykpl	-7680.99	-7673.39	0.1106	0.18504	9.6731e-05
pibf1	-11668.3	-11663.1	0.07902	0.11378	0.00133449
picalmb	-8490.08	-8477.55	0.06721	0.13316	5.53935e-07
pigc	-4989.16	-4978.41	0.05966	0.14105	3.53846e-06
pik3cg	-16193	-16182.2	0.03431	0.05756	3.47288e-06
pim1	-4482.31	-4480.3	0.03478	0.05347	0.0445922
pkp2	-15124	-15117.5	0.26451	0.36605	0.000287099
plce1	-27203.2	-27197.4	0.09231	0.11737	0.000681753
plcl1	-13662.1	-13659.6	0.05225	0.06914	0.0268311
plcl2	-14654.1	-14650.6	0.04611	0.06278	0.00811471
plcxd2	-4935.16	-4932.94	0.06444	0.09442	0.0351439
pld6	-4084.05	-4080.41	0.15568	0.25152	0.00692586
plekhg6	-15762.5	-15759.7	0.27452	0.33741	0.0189584
plekhm2	-14327.4	-14324.8	0.10757	0.13594	0.0225036
plppr4a	-2131.31	-2128.28	0.02678	0.05575	0.0137925
pls3	-8049.74	-8047.2	0.02975	0.04515	0.0240692
pnocb	-3232.56	-3229.47	0.14487	0.24799	0.0129697
pofut1	-6462.96	-6458.69	0.10477	0.16116	0.00345883
pole4	-1748.72	-1746.07	0.10091	0.18747	0.02148
polr1a	-28351.7	-28346.1	0.12803	0.16126	0.000788165
pom121	-17882.6	-17871.1	0.2477	0.37015	1.67525e-06
ppargc1a	-8961.54	-8957.48	0.24301	0.34983	0.00436554
ppcs	-5327.91	-5322.87	0.08248	0.14374	0.00150251
ppp1r27a	-3444.57	-3438.78	0.10421	0.20388	0.000664846
ppp1r9ala	-21744.1	-21737.8	0.16671	0.22006	0.000379934
ppp4r1	-9484.5	-9481.41	0.10288	0.14468	0.0129733
ppwd1	-7936.19	-7933.78	0.04279	0.06104	0.0280427
prim1	-4102.47	-4098.43	0.06525	0.11363	0.00447068
prim2	-6626.54	-6622.01	0.11332	0.17544	0.00263194
proser1	-11260.1	-11254.3	0.12638	0.18364	0.000658576
proser2	-9205.97	-9201.39	0.27231	0.38851	0.00249227
prpf39	-11126.2	-11122.2	0.10219	0.14179	0.00464749
prpf40a	-8454.62	-8452.68	0.03556	0.04983	0.0488961
prrt1b	-3916.01	-3910	0.12015	0.22815	0.000524669
psmd3	-4601.73	-4579.77	0.01756	0.08374	3.41749e-11
ptgir	-5714.91	-5709.94	0.08058	0.13377	0.00162085
ptgs2b	-9087.4	-9085	0.05855	0.07858	0.0285982
ptk2bb	-7063.86	-7061.73	0.11941	0.15877	0.0390825
ptpdc1a	-13201.2	-13195.9	0.14527	0.20334	0.00106667
ptpn3	-8266.98	-8263.85	0.11976	0.16551	0.0123447
ptprna	-5568.6	-5563.85	0.04262	0.07603	0.00205528
pus7	-9289.31	-9281.48	0.08786	0.14427	7.58218e-05
qser1	-24132.8	-24129.1	0.17513	0.21425	0.00645799
qtrt1	-5038.83	-5032.62	0.04047	0.07822	0.000424799
rab11fip5a	-2740.06	-2730.1	0.08645	0.2384	8.06436e-06
rab3gap1	-12411.7	-12407.4	0.07215	0.10012	0.00327588
rad23ab	-1452.12	-1448.48	0.0609	0.15208	0.00698358
rad50	-17966.8	-17964.7	0.05082	0.06267	0.0383701
rad51c	-4538.4	-4536.33	0.18239	0.25684	0.0418317
rag1	-15146.9	-15144.6	0.08653	0.10803	0.030722
rag2	-8205.45	-8202.4	0.09569	0.13345	0.0135678
rai1	-19305.7	-19303.5	0.2216	0.26522	0.035182
ralba	-2257.02	-2254.48	0.01229	0.03141	0.0244522
ranbp2	-50235.3	-50191.5	0.13253	0.21641	0
ranbp9	-6601.62	-6597.58	0.02955	0.05146	0.00450768
rasef	-10625.5	-10621.2	0.11306	0.15777	0.00349123
rb1	-7153.95	-7151.66	0.13729	0.18494	0.0322729
rbbp9	-2770.54	-2762.63	0.08059	0.19467	6.99202e-05
rbm27	-1379.56	-1376.56	0.05124	0.12974	0.014237
rbm8a	-2042.84	-2033.26	0.01274	0.06207	1.19437e-05
rc3h1b	-15150	-15144.1	0.05804	0.08408	0.000642822
retreg3	-4064.99	-4061.79	0.12326	0.19132	0.0114926
rexo1	-19780.5	-19778.2	0.14616	0.17394	0.0326887
rfc4	-4704.19	-4701.34	0.0666	0.10379	0.0169653
rgrb	-4208.27	-4201.41	0.0668	0.13399	0.000213489
rgs18	-3456.41	-3452.55	0.08479	0.14428	0.00544184
rhbdd1	-5402.27	-5399.22	0.14156	0.20819	0.0135933
rhbdd2	-7237.72	-7234.23	0.29652	0.4213	0.00820618
rhov	-3066.22	-3063.66	0.02888	0.05341	0.0238144
rims4	-2412.72	-2398.7	0.01301	0.06813	1.1875e-07
ripk4	-12462	-12459.6	0.05426	0.07111	0.0274927
rmc1	-7862.7	-7855.88	0.05226	0.09282	0.00022128
rmi1	-1546.28	-1544.26	0.15296	0.28578	0.0447204
rnaseh2c	-2374.75	-2372.7	0.12681	0.20028	0.0429732
rnf103	-8664.87	-8662.4	0.06151	0.0847	0.0260945
rnf169	-9750.32	-9748.37	0.17355	0.21686	0.0481528
rpgrip1	-21609.3	-21601.1	0.23619	0.31984	5.03524e-05
rpl17	-1865.54	-1860.62	0.01637	0.05626	0.00171427
rpl18a	-1877.9	-1867.9	0.03144	0.12989	7.72926e-06
rrm1	-9782.4	-9780.05	0.03161	0.04482	0.030398
rrp15	-4345.09	-4342.26	0.16403	0.25034	0.0172444
rsf1a	-17169.4	-17161.9	0.1567	0.21882	0.000114457
rtn4ip1	-5828.25	-5824.42	0.10126	0.15641	0.00565185
rtn4rl2a	-5723.92	-5720.17	0.05028	0.08127	0.00620756
rundc1	-8645.33	-8643.39	0.04956	0.06501	0.0488218
rxfp3.3b	-5599.05	-5593.23	0.04359	0.07999	0.00064575
rybpb	-3285.63	-3283.37	0.06871	0.10803	0.0335822
sall1b	-18227.1	-18223.9	0.24378	0.29947	0.0116428
sars1	-7122.27	-7111.04	0.05288	0.10657	2.14511e-06
sav1	-5743.45	-5738.57	0.07333	0.12219	0.00178955
sco2	-5114.55	-5111.74	0.16219	0.23426	0.0177662
scube2	-14148.7	-14134.5	0.08762	0.148	9.69778e-08
sdr42e1	-6673.53	-6669.66	0.0826	0.12471	0.00537199
sec24d	-13969.5	-13958.2	0.11988	0.18995	2.16919e-06
senp6a	-6261.43	-6259.1	0.11019	0.15474	0.0310351
serinc1	-5345.28	-5343.1	0.03217	0.05065	0.0366953
setmar	-6221.17	-6217.66	0.17173	0.25082	0.00806457
shrprbck1r	-10691.6	-10686.2	0.11265	0.16286	0.00100042
skic8	-1035.72	-1039.3	0.02177	0.11075	0.00744448
slc1a4	-7613.51	-7603.04	0.08453	0.15744	4.76083e-06
slc1a8a	-7266.12	-7260.56	0.06853	0.11176	0.000856416
slc20a2	-6376.88	-6369.71	0.03801	0.07623	0.000153294
slc25a18	-4650.5	-4640.15	0.08013	0.18139	5.3373e-06
slc25a25a	-7589.92	-7587.19	0.08129	0.11273	0.019404
slc30a5	-10477.1	-10473.6	0.05872	0.08444	0.0083028
slc30a9	-7498.86	-7495.69	0.06456	0.09601	0.0118499
slc35a4	-5703.33	-5698.49	0.1428	0.23286	0.00187935
slc35b3	-2862.43	-2842.86	0.02845	0.15003	3.97183e-10
slc38a10	-2815.39	-2809.76	0.07817	0.15975	0.000796557
slc43a3a	-7550.2	-7547.49	0.1634	0.22286	0.0198823
slc45a4b	-12381.7	-12375.6	0.15526	0.22197	0.000515246
slc46a1	-6035.32	-6033.29	0.12913	0.17707	0.0437621
slc4a1ap	-13003.1	-12999.7	0.14249	0.18575	0.00908427
slc5a9	-10283.9	-10270	0.09644	0.17611	1.35765e-07
slc7a3b	-10236.9	-10228.2	0.15259	0.24287	2.98312e-05
slco1e1	-12754.2	-12751.3	0.16537	0.20936	0.0154924
slitrk5b	-12098.2	-12089.8	0.05881	0.09379	4.05694e-05
smap1	-5371.16	-5352.3	0.07835	0.20638	8.22352e-10
smc1b	-15325.4	-15323.2	0.15701	0.19066	0.0339058
smg6	-23179.2	-23163.4	0.14136	0.21477	1.88924e-08
smg8	-14309.3	-14299.6	0.04914	0.07962	1.05505e-05
smg9	-6884.74	-6882.09	0.04857	0.07183	0.021185
smo	-11624.2	-11614.9	0.068	0.1117	1.72286e-05
smyd1a	-7988.08	-7986.07	0.13953	0.18125	0.0449249
smyd5	-5432.03	-5430.05	0.06269	0.08868	0.0461591
sned1	-578.367	-574.406	0.03866	0.20297	0.00488649
snta1	-3888.34	-3885.19	0.0576	0.10101	0.0120131
snx30	-3074.54	-3067.6	0.03494	0.09208	0.000194139
snx4	-4870.82	-4868.4	0.05316	0.08325	0.0278105
sod2	-3231.04	-3228.12	0.08693	0.1452	0.0156055
sowahca	-7850.12	-7848.2	0.11039	0.14246	0.0496508
sox2	-3523.19	-3510.38	0.0304	0.08937	4.16165e-07
sox3	-3404.33	-3402.34	0.01662	0.02908	0.0461456
sp3a	-8649.92	-8647.85	0.08855	0.11834	0.0415075
sp9	-4542.11	-4536.38	0.00985	0.02295	0.000710869
spag9a	-7413.96	-7410.12	0.07841	0.11715	0.00558742
sphk2	-15077.8	-15018.3	0.06832	0.19541	0
spint1a	-8745.95	-8739.44	0.18825	0.28873	0.000308203
spryd3	-4923.19	-4921.21	0.03203	0.05153	0.0465809
spsb3a	-4391.95	-4383.15	0.02348	0.06237	2.72336e-05
sptbn5	-55660	-55625.8	0.14163	0.21067	1.11022e-16
stambpl1	-4650.73	-4646.93	0.05641	0.09699	0.00578445
stard9	-11649.9	-11645.7	0.22329	0.29881	0.00370161
stc2b	-2523.07	-2520.39	0.05954	0.10383	0.0205013
stk17a	-4932.04	-4929.75	0.06685	0.099	0.0325513
stk17al	-6182.06	-6179.49	0.11458	0.15955	0.023546
stk35l	-5186.41	-5182.32	0.02964	0.05188	0.00422629
stk36	-16640.3	-16637	0.26486	0.33539	0.00999346
strap	-4046.16	-4039.27	0.04297	0.09349	0.000205673
strip2	-8063.87	-8051.74	0.02298	0.05531	8.38874e-07
sult5a1	-3705.08	-3701.91	0.24267	0.38569	0.0118826
surf2	-4294.56	-4289.08	0.12729	0.23001	0.000931248
svep1	-36233.1	-36229.4	0.12954	0.15325	0.00607767
svild	-17067	-17061.4	0.09085	0.12349	0.000834234
syf2	-3560.05	-3556.42	0.04811	0.0866	0.00706627
syngr2b	-4329.59	-4326.72	0.13787	0.21062	0.0165618
sytl2a	-17169.7	-17167.4	0.30257	0.36242	0.0286365
sytl5	-2758.34	-2754.46	0.09484	0.1738	0.00533847
taf10	-881.488	-878.114	0.03819	0.13121	0.00938579
taf1b	-12539.5	-12531.5	0.27383	0.40476	6.29844e-05
taf5	-10491	-10484.5	0.05281	0.08337	0.000313684
tarbp1	-17653.1	-17650	0.16451	0.20618	0.0130348
tasor2	-51984.1	-51979	0.38135	0.44762	0.00137223
tbc1d25	-12350.6	-12347.6	0.08516	0.11216	0.0150478
tbc1d31	-9200.27	-9197.84	0.17462	0.22581	0.0276076
tbx15	-7860.09	-7830.43	0.05148	0.15091	1.34337e-14
tcerg1b	-13604.3	-13602.1	0.10088	0.12606	0.03711
tcf25	-6501.49	-6498.79	0.11633	0.16388	0.019991
tekt3	-7074.75	-7072.11	0.05948	0.08533	0.0214277
tent4a	-9257.01	-9248.43	0.10291	0.16819	3.41257e-05
tepsin	-8970.37	-8967.63	0.20329	0.26679	0.0193996
terfa	-10943.1	-10939.9	0.31792	0.42043	0.0118546
tex10	-11602.1	-11599.6	0.10212	0.13132	0.0261011
tgfb2	-4684.82	-4676.92	0.04449	0.09542	7.01698e-05
tgfb3	-4968.12	-4964.33	0.05436	0.09209	0.00588876
tgif1	-3442.78	-3438.42	0.05735	0.10884	0.00314945
thap12b	-11263.6	-11261.6	0.0715	0.09104	0.0486773
thsd1	-10635.5	-10630.3	0.113	0.16403	0.0012939
ticrr	-28114.9	-28108.5	0.25621	0.32321	0.000360968
tjp2b	-11289.8	-11275.8	0.08777	0.16085	1.18057e-07
tk1	-3374.87	-3371.89	0.0812	0.13659	0.0146961
tlx2	-2361.88	-2354.66	0.03764	0.09542	0.000143644
tmem121b	-4912.29	-4896.65	0.03099	0.09211	2.23198e-08
tmem145	-1095.64	-1090.57	0.06575	0.33228	0.00145707
tmem158	-2837.6	-2832.37	0.03831	0.09022	0.00122712
tmem221	-4835.23	-4832.49	0.12057	0.17783	0.0192478
tmem223	-4037.26	-4034.96	0.20164	0.29509	0.0320563
tmem266	-6228.57	-6226.5	0.0375	0.05757	0.0420827
tmem74	-4258.89	-4255.66	0.11053	0.17924	0.0109738
tmod4	-4897.17	-4894.51	0.09446	0.14106	0.0211238
tnrc18	-43619.6	-43617.6	0.13335	0.14967	0.0454756
tns1b	-11523.5	-11519.7	0.09623	0.13265	0.0056539
top3a	-14074.9	-14069.9	0.08783	0.12262	0.00156559
tor3a	-5557.06	-5543.27	0.06059	0.14166	1.51103e-07
tpbg1a	-8289.95	-8287.47	0.1373	0.1844	0.0259776
tpp1	-8757.99	-8753.6	0.10343	0.15184	0.0030476
tpt1	-2345.36	-2343.3	0.05807	0.09551	0.0425205
tram2	-4592.03	-4587.85	0.05253	0.09183	0.00383063
trappc13	-5081.41	-5078.3	0.02563	0.04608	0.0125931
trim36	-9845.91	-9842.08	0.0448	0.06753	0.00565499
trmo	-6872.68	-6870.37	0.19723	0.26249	0.0314936
trmt11	-7313.63	-7308	0.09856	0.155	0.000794669
trmt2b	-6414.32	-6408.78	0.14019	0.2263	0.000873304
trmt44	-9837.57	-9835.61	0.22307	0.27885	0.0479127
trpt1	-3822.3	-3816.61	0.15689	0.28577	0.000739213
tsnax	-4644	-4638.19	0.09101	0.16458	0.000652002
tsr2	-2996.92	-2993.96	0.12867	0.21041	0.0150399
ttc21b	-9976.36	-9974.1	0.05068	0.06868	0.033576
tti2	-9962.62	-9960.45	0.20933	0.26171	0.0375638
ttll9	-2328.48	-2319.25	0.08481	0.2334	1.73685e-05
tubgcp5	-13213.2	-13204.6	0.05462	0.08678	3.29432e-05
tut1	-14577.6	-14575.6	0.15186	0.18335	0.0425915
twnk	-12342.9	-12337.7	0.13328	0.18467	0.00129539
tyk2	-7401.86	-7399.79	0.05731	0.07861	0.0419051
ube3d	-4273.03	-4266.93	0.22861	0.40883	0.000478049
ubiad1	-4564.27	-4561.61	0.03152	0.05567	0.021184
ubqln4	-7847.61	-7836.67	0.07538	0.14227	2.92321e-06
uhmk1	-5407.89	-5405.76	0.04991	0.07391	0.0388444
ulk4	-16983.9	-16977.1	0.18393	0.25266	0.000213073
unc5b	-3998.95	-3995.83	0.03151	0.0612	0.0125477
unc93b1	-9743.07	-9740.71	0.11033	0.14358	0.0297856
urb2	-29739.7	-29736.8	0.31	0.36143	0.0161963
utp4	-11987.4	-11984.3	0.16695	0.21486	0.0130776
uts2r5	-3903.87	-3896.34	0.02888	0.07304	0.000104699
vac14	-10075.3	-10072.8	0.04176	0.05839	0.0258909
vgll2b	-1742.28	-1740.33	0.09276	0.17861	0.0483094
vimr2	-6890.02	-6886.31	0.22569	0.33185	0.00642227
vps39	-10693.9	-10691	0.03504	0.05065	0.015847
vps41	-4580.92	-4565.25	0.04804	0.13451	2.18079e-08
vwf	-30528.7	-30526.7	0.1483	0.16932	0.0442667
wdr43	-10368.1	-10362.4	0.11307	0.16702	0.000724365
wdr46	-10288.1	-10280.9	0.16386	0.24806	0.000156238
wdr55	-6725.88	-6722.54	0.09244	0.13415	0.00976024
xgb	-3539	-3535.9	0.10651	0.17743	0.0128338
xirp2a	-51215.3	-51202.2	0.14982	0.19438	2.97609e-07
yars2	-8548.15	-8541.01	0.12732	0.20201	0.000157782
yrdc	-2497.14	-2491.44	0.09397	0.20673	0.00073407
zbtb16b	-7788.15	-7782.97	0.09445	0.14398	0.00128908
zbtb32	-4373.71	-4368.27	0.16605	0.29316	0.000962987
zcchc17	-3558.53	-3554.54	0.08188	0.14238	0.0046941
zdhhc6	-3942.14	-3929.51	0.04103	0.11314	5.01968e-07
zfp64	-10484.4	-10481.6	0.09672	0.1279	0.018846
zfyve16	-19002.7	-18995.4	0.13343	0.18526	0.000136178
zgpat	-7230.81	-7227.79	0.16888	0.2377	0.0139512
zhx2a	-10700.6	-10698	0.11152	0.14541	0.0226353
zmat2	-2287.92	-2282.68	0.01384	0.04185	0.00121079
znf142	-25362.7	-25360.3	0.1833	0.21411	0.027608
znf217	-15609.2	-15604.1	0.17055	0.22898	0.00146709
znf362b	-4543.27	-4540.58	0.03594	0.06631	0.0204967
znf395a	-6101.3	-6095.66	0.11204	0.18951	0.000776452
znf740b	-3549.28	-3546.32	0.0673	0.116	0.0150965
znhit3	-1010.31	-1004.81	0.14174	0.47041	0.000906405
