# Supplementary material for: Genomic Insights Into Carnivorous Fish in the Characiformes
Source: Ecol Evol. 2026 Apr 13;16(4):e73478. doi: 10.1002/ece3.73478 (PMC13071475; doi:10.1002/ece3.73478)
Supplement: Supplementary file 6 — Table S6: GO and KEGG enrichment results of rapidly evolving genes in five carnivorous Characiformes species. [file ECE3-16-e73478-s004.xlsx]

## Sheet: GO
GO_ID	GO_Name	Class	P_value	EnrichmentScore	HitsGenesCountsInSelectedSet	HitsGenesCountsInBackground	AllGenesCountsInSelectedSet	AllGenesCountsInBackground	GenesOfSelectedSetInGOterm
GO:0140640	catalytic activity, acting on a nucleic acid	Molecular function	1.29056e-06	2.26233	40	542	498	15266	prim2,prim1,top3a,tut1,exd2,trmo,tarbp1,smg6,msh6,hars,tsnax,yars2,rad51c,pole4,ddx55,trmt44,ddx10,polr1a,ercc1,ercc4,ddx43,mars1,trmt11,trpt1,lars2,isg20l2,nsun5,chd1l,fen1,pan2,rag1,eme1,qtrt1,tent4a,exosc7,pld6,sars1,mtrex,twnk,setmar,
GO:0140098	catalytic activity, acting on RNA	Molecular function	1.48954e-05	2.42466	28	354	498	15266	prim2,prim1,tut1,exd2,trmo,tarbp1,smg6,hars,tsnax,yars2,ddx55,trmt44,ddx10,polr1a,ddx43,mars1,trmt11,trpt1,lars2,isg20l2,nsun5,fen1,pan2,qtrt1,exosc7,pld6,sars1,mtrex,
GO:0042800	histone H3K4 methyltransferase activity	Molecular function	8.28896e-05	10.2182	5	15	498	15266	nsd3,kmt2e,kmt2a,kmt2ba,setmar,
GO:0140030	modification-dependent protein binding	Molecular function	0.000543906	2.90883	13	137	498	15266	rnf169,atad2b,msh6,dnajc2,carm1,lrwd1,ubqln4,rad23ab,brd2a,rag2,kmt2e,kmt2a,kdm7aa,
GO:0140938	histone H3 methyltransferase activity	Molecular function	0.000848327	5.25508	6	35	498	15266	nsd3,carm1,kmt2e,kmt2a,kmt2ba,setmar,
GO:0004518	nuclease activity	Molecular function	0.00130016	2.53944	14	169	498	15266	exd2,smg6,tsnax,rad51c,ercc1,ercc4,isg20l2,fen1,pan2,rag1,eme1,exosc7,pld6,setmar,
GO:0140101	catalytic activity, acting on a tRNA	Molecular function	0.00176119	2.83362	11	119	498	15266	trmo,tarbp1,hars,yars2,trmt44,mars1,trmt11,trpt1,lars2,qtrt1,sars1,
GO:0004519	endonuclease activity	Molecular function	0.00209756	2.94756	10	104	498	15266	smg6,tsnax,rad51c,ercc1,ercc4,fen1,rag1,eme1,pld6,setmar,
GO:0004536	DNA nuclease activity	Molecular function	0.00243016	3.7646	7	57	498	15266	exd2,rad51c,ercc1,ercc4,fen1,eme1,setmar,
GO:0004520	DNA endonuclease activity	Molecular function	0.00288122	4.18018	6	44	498	15266	rad51c,ercc1,ercc4,fen1,eme1,setmar,
GO:0140097	catalytic activity, acting on DNA	Molecular function	0.00301742	2.24302	15	205	498	15266	prim2,prim1,top3a,exd2,msh6,rad51c,pole4,ercc1,ercc4,chd1l,fen1,eme1,tent4a,twnk,setmar,
GO:0042054	histone methyltransferase activity	Molecular function	0.00326518	3.57637	7	60	498	15266	nsd3,carm1,kmt2e,kmt2a,kmt2ba,setmar,eed,
GO:0016741	transferase activity, transferring one-carbon groups	Molecular function	0.00462624	2.21219	14	194	498	15266	trmo,tarbp1,gart,nsd3,trmt44,carm1,trmt11,nsun5,kmt2e,kmt2a,smyd5,kmt2ba,setmar,eed,
GO:0008168	methyltransferase activity	Molecular function	0.00773626	2.15411	13	185	498	15266	trmo,tarbp1,nsd3,trmt44,carm1,trmt11,nsun5,kmt2e,kmt2a,smyd5,kmt2ba,setmar,eed,
GO:0003682	chromatin binding	Molecular function	0.0105327	1.49535	36	738	498	15266	rnf169,kansl1b,calcoco1a,atad2b,cramp1,msh6,nsd3,atf5a,svep1,dnajc2,gata5,lrwd1,sp3a,tnrc18,polr1a,ticrr,tgif1,nanog,brd2a,sox2,msl2b,slc30a9,noc3l,notch2,kat2a,kat2b,ppargc1a,rag2,egr2b,kmt2e,kmt2a,mapk15,kdm7aa,eed,atf2,smc1b,
GO:0008170	N-methyltransferase activity	Molecular function	0.0123672	2.58144	8	95	498	15266	trmo,nsd3,carm1,trmt11,kmt2e,kmt2a,kmt2ba,setmar,
GO:0005096	GTPase activator activity	Molecular function	0.012562	1.7915	18	308	498	15266	rundc1,tbc1d25,tbc1d31,nrp1a,depdc7b,rab3gap1,arhgap10,arhgap6,arhgap24,arhgap28,arhgap33,cdc42ep4b,gipc1,rgs18,errfi1a,cavin4b,arhgap32b,smap1,
GO:0043565	sequence-specific DNA binding	Molecular function	0.013485	1.3464	56	1275	498	15266	rb1,zbtb16b,atf6,calcoco1a,meox2a,zgpat,atmin,smg6,maf1b,atf5a,npas4a,taf1b,znf395a,emx1,foxj1b,gata5,carm1,lrwd1,klf1,sp3a,tnrc18,znf362b,tgif1,tbx15,aebp1a,nanog,terfa,klf15,sox3,sox2,bcl2a,aebp2,znf217,fosl1a,sall1b,kat2b,mafaa,ppargc1a,cdx4,phox2bb,rad50,tlx2,mycn,rag1,rag2,egr2b,arid4a,kmt2a,hoxa2b,sars1,taf5,epas1a,lyl1,eed,atf2,crebrf,
GO:0016875	ligase activity, forming carbon-oxygen bonds	Molecular function	0.0137955	3.48348	5	44	498	15266	hars,yars2,mars1,lars2,sars1,
GO:0004812	aminoacyl-tRNA ligase activity	Molecular function	0.0137955	3.48348	5	44	498	15266	hars,yars2,mars1,lars2,sars1,
GO:0018024	histone lysine N-methyltransferase activity	Molecular function	0.0137955	3.48348	5	44	498	15266	nsd3,kmt2e,kmt2a,kmt2ba,setmar,
GO:0004540	RNA nuclease activity	Molecular function	0.0155783	2.47714	8	99	498	15266	exd2,smg6,tsnax,isg20l2,fen1,pan2,exosc7,pld6,
GO:0016874	ligase activity	Molecular function	0.0158755	2.10751	11	160	498	15266	hlcs,gart,hars,yars2,mars1,ppcs,lars2,acsl4a,adss1,sars1,acss3,
GO:0008565	protein transporter activity	Molecular function	0.0183544	2.40428	8	102	498	15266	btf3l4,tsnax,ipo4,unc93b1,bloc1s3,ap1g1,ap3m1,zfyve16,
GO:0140993	histone modifying activity	Molecular function	0.0183682	1.98841	12	185	498	15266	nsd3,carm1,kat2a,kat2b,arid4a,kmt2e,kmt2a,kmt2ba,kdm7aa,setmar,eed,atf2,
GO:0030695	GTPase regulator activity	Molecular function	0.018491	1.46397	33	691	498	15266	rundc1,tbc1d25,tbc1d31,nrp1a,trappc13,kita,fgd1,depdc7b,rab3gap1,ptgir,ranbp9,angpt1,arhgap10,arhgap6,nefla,arhgap24,arhgap28,tpt1,arhgap33,cdc42ep4b,gipc1,rgs18,cpeb2,eif2b4,arhgdia,arfgef2,mcf2la,plce1,sptbn5,errfi1a,cavin4b,arhgap32b,smap1,
GO:0008047	enzyme activator activity	Molecular function	0.01867	1.47289	32	666	498	15266	rundc1,tbc1d25,tbc1d31,nrp1a,cdkn1a,elp2,cdk5r2a,depdc7b,arl1,rab3gap1,ncf1,dnajc2,arhgap10,arhgap6,fbln1,arhgap24,arhgap28,arhgap33,vac14,cdc42ep4b,gipc1,dbf4,dusp19b,rgs18,cdk20,errfi1a,cavin4b,arhgap32b,apaf1,eed,napaa,smap1,
GO:0003690	double-stranded DNA binding	Molecular function	0.0191234	1.33281	53	1219	498	15266	rb1,zbtb16b,atf6,calcoco1a,meox2a,zgpat,atmin,msh6,maf1b,atf5a,rad51c,npas4a,taf1b,znf395a,emx1,sp9,gata5,carm1,klf1,sp3a,tnrc18,znf362b,tgif1,tbx15,aebp1a,nanog,terfa,klf15,sox3,sox2,aebp2,znf217,fen1,fosl1a,sall1b,kat2b,mafaa,cdx4,phox2bb,rad50,mycn,egr2b,arid4a,kmt2a,hoxa2b,sars1,taf5,lyl1,twnk,setmar,eed,atf2,crebrf,
GO:0008757	S-adenosylmethionine-dependent methyltransferase activity	Molecular function	0.0195123	2.04364	11	165	498	15266	trmo,tarbp1,nsd3,carm1,trmt11,nsun5,kmt2e,kmt2a,smyd5,kmt2ba,setmar,
GO:0060589	nucleoside-triphosphatase regulator activity	Molecular function	0.0204831	1.43437	35	748	498	15266	rundc1,tbc1d25,tbc1d31,nrp1a,trappc13,kita,fgd1,depdc7b,rab3gap1,ptgir,ranbp9,dnajc2,angpt1,arhgap10,arhgap6,nefla,arhgap24,arhgap28,tpt1,arhgap33,cdc42ep4b,gipc1,rgs18,cpeb2,eif2b4,arhgdia,arfgef2,mcf2la,plce1,sptbn5,errfi1a,cavin4b,arhgap32b,napaa,smap1,
GO:0003697	single-stranded DNA binding	Molecular function	0.0265632	2.12224	9	130	498	15266	prim2,prim1,rad51c,ercc1,ercc4,terfa,rad50,twnk,setmar,
GO:0016796	exonuclease activity, active with either ribo- or deoxyribonucleic acids and producing 5'-phosphomonoesters	Molecular function	0.0287716	2.89195	5	53	498	15266	exd2,isg20l2,fen1,pan2,exosc7,
GO:0008173	RNA methyltransferase activity	Molecular function	0.0287716	2.89195	5	53	498	15266	trmo,tarbp1,trmt44,trmt11,nsun5,
GO:0051019	mitogen-activated protein kinase binding	Molecular function	0.033101	2.78678	5	55	498	15266	dusp16,mknk1,dusp1,dusp8b,spag9a,
GO:0019899	enzyme binding	Molecular function	0.033843	1.16546	119	3130	498	15266	rb1,rundc1,marchf5,tbc1d25,dusp16,atf6,nrp1a,uhmk1,hlcs,kansl1b,tut1,blzf1,trappc13,cdkn1a,kita,elp2,dact3a,ell,derl1,arg2,smg6,chp1,pkp2,dnaaf2,fgd1,amfra,ppp1r27a,maf1b,atf5a,rab3gap1,ptgir,ranbp2,ranbp9,rfc4,sytl2a,angpt1,arhgap6,ibtk,n4bp2l2,nefla,mknk1,cpdb,tpt1,arhgap33,cdc42ep4b,snta1,chsy1,hacd2,ercc1,ercc4,vwf,ptgs2b,dusp19b,taf10,tgif1,map4k6,picalmb,terfa,eif2b4,ptk2bb,arhgdia,crb2b,ar…
GO:0035064	methylated histone binding	Molecular function	0.0403184	2.64264	5	58	498	15266	msh6,lrwd1,rag2,kmt2e,kdm7aa,
GO:0140034	methylation-dependent protein binding	Molecular function	0.0403184	2.64264	5	58	498	15266	msh6,lrwd1,rag2,kmt2e,kdm7aa,
GO:0000976	transcription cis-regulatory region binding	Molecular function	0.0466497	1.29042	45	1069	498	15266	rb1,zbtb16b,atf6,calcoco1a,meox2a,zgpat,atmin,maf1b,atf5a,npas4a,taf1b,znf395a,emx1,gata5,carm1,klf1,sp3a,tnrc18,znf362b,tgif1,tbx15,aebp1a,nanog,klf15,sox3,sox2,aebp2,znf217,fosl1a,sall1b,kat2b,mafaa,cdx4,phox2bb,mycn,egr2b,arid4a,kmt2a,hoxa2b,sars1,taf5,lyl1,eed,atf2,crebrf,
GO:0030674	protein-macromolecule adaptor activity	Molecular function	0.0470283	1.30313	42	988	498	15266	rb1,zhx2a,atf6,calcoco1a,rybpb,grapa,amfra,atf5a,mrtfba,hipk3a,hipk3b,dnajc2,npat,arhgap6,n4bp2l2,nefla,carm1,dusp19b,taf10,tgif1,tbx15,aebp1a,nanog,picalmb,sox3,gas2l2,tjp2b,serinc1,evpla,evplb,slc30a9,aebp2,kat2a,kat2b,ppargc1a,nfkbiz,rad50,tcerg1b,kmt2e,spag9a,napaa,atf2,
GO:0001067	transcription regulatory region nucleic acid binding	Molecular function	0.0490693	1.28561	45	1073	498	15266	rb1,zbtb16b,atf6,calcoco1a,meox2a,zgpat,atmin,maf1b,atf5a,npas4a,taf1b,znf395a,emx1,gata5,carm1,klf1,sp3a,tnrc18,znf362b,tgif1,tbx15,aebp1a,nanog,klf15,sox3,sox2,aebp2,znf217,fosl1a,sall1b,kat2b,mafaa,cdx4,phox2bb,mycn,egr2b,arid4a,kmt2a,hoxa2b,sars1,taf5,lyl1,eed,atf2,crebrf,
GO:0008276	protein methyltransferase activity	Molecular function	0.0492195	2.10375	7	102	498	15266	nsd3,carm1,kmt2e,kmt2a,kmt2ba,setmar,eed,
GO:0044451	nucleoplasm part	Cellular component	0.000371749	1.53154	65	1233	575	16705	rb1,zbtb16b,rnf169,top3a,uhmk1,kansl1b,tut1,rmi1,surf2,cdkn1a,elp2,elp1,ell,atmin,dgkzb,yars2,pole4,stk35l,rbm27,hipk3a,hipk3b,syf2,npat,api5,carm1,sp3a,dbf4,tnrc18,ercc1,ercc4,taf10,terfa,tex10,brd2a,gcat,stk17a,msl2b,map3k7,rbm8a,nolc1,aebp2,znf217,noc3l,kat2a,kat2b,cenpi,ppargc1a,nfkbiz,nostrin,med22,gins2,arid4a,kmt2a,ppwd1,rexo1,prpf40a,skic8,nsrp1,taf5,kmt2ba,epas1a,ints3,eed,crebrf,tepsin,
GO:0000123	histone acetyltransferase complex	Cellular component	0.000830411	3.10266	11	103	575	16705	kansl1b,elp2,elp1,pole4,taf10,msl2b,map3k7,kat2a,kat2b,kmt2a,taf5,
GO:0140513	nuclear protein-containing complex	Cellular component	0.00110982	1.49048	61	1189	575	16705	rb1,atp23,prim2,prim1,uhmk1,kansl1b,pom121,cdkn1a,elp2,elp1,utp4,ell,zmat2,smg6,msh6,rad51c,pole4,npas4a,ranbp2,taf1b,syf2,rfc4,api5,carm1,lrwd1,dbf4,tnrc18,polr1a,ercc1,ercc4,taf10,ncbp2,terfa,tex10,msl2b,prpf39,rbm8a,nolc1,aebp2,znf217,nfrkb,kat2a,ppargc1a,rad50,med22,gins2,arid4a,kmt2a,ppwd1,exosc7,hmgxb4a,prpf40a,skic8,taf5,actr5,kmt2ba,epas1a,mtrex,ints3,eed,gpkow,
GO:0005622	intracellular anatomical structure	Cellular component	0.00113374	1.04684	525	14570	575	16705	rb1,zbtb16b,appbp2,rundc1,mmut,marchf2,rnf169,marchf5,rtn4rl2a,zhx2a,esco1,pik3cg,atp23,prim2,tbc1d25,mical3a,prim1,itih2,abca3b,dusp16,cd79a,caprin2,ppp1r9ala,camsap3,slc1a4,slc4a1ap,btf3l4,atf6,abcb6b,avil,top3a,tbc1d31,nrp1a,ap5m1,uhmk1,hlcs,kansl1b,tut1,chst3a,pom121,calcoco1a,lman2la,rybpb,rmi1,surf2,adrb3a,dnhd1,pcsk1,hao1,blzf1,exd2,dnajc5b,trappc13,meox2a,cdkn1a,kita,elp5,elp2,elp1,stk36,…
GO:0044424	intracellular part	Cellular component	0.00124339	1.04723	523	14509	575	16705	rb1,zbtb16b,appbp2,rundc1,mmut,marchf2,rnf169,marchf5,rtn4rl2a,zhx2a,esco1,pik3cg,atp23,prim2,tbc1d25,mical3a,prim1,itih2,abca3b,dusp16,cd79a,caprin2,ppp1r9ala,camsap3,slc1a4,slc4a1ap,btf3l4,atf6,abcb6b,avil,top3a,tbc1d31,nrp1a,ap5m1,uhmk1,hlcs,kansl1b,tut1,chst3a,pom121,calcoco1a,lman2la,rybpb,rmi1,surf2,adrb3a,dnhd1,pcsk1,hao1,blzf1,exd2,dnajc5b,trappc13,meox2a,cdkn1a,kita,elp5,elp2,elp1,stk36,…
GO:0043226	organelle	Cellular component	0.00134516	1.06719	471	12822	575	16705	rb1,zbtb16b,appbp2,rundc1,mmut,marchf2,rnf169,marchf5,zhx2a,esco1,atp23,prim2,tbc1d25,mical3a,prim1,itih2,abca3b,dusp16,cd79a,htr6,caprin2,ppp1r9ala,camsap3,slc1a4,slc4a1ap,btf3l4,atf6,abcb6b,avil,top3a,tbc1d31,nrp1a,ap5m1,uhmk1,hlcs,kansl1b,tut1,chst3a,pom121,calcoco1a,lman2la,rybpb,rmi1,surf2,adrb3a,dnhd1,pcsk1,hao1,blzf1,exd2,dnajc5b,meox2a,cdkn1a,kita,elp5,elp2,elp1,stk36,tsr2,atad2b,utp4,pof…
GO:0031981	nuclear lumen	Cellular component	0.0014909	1.20969	184	4419	575	16705	rb1,zbtb16b,rnf169,zhx2a,esco1,prim2,mical3a,prim1,dusp16,slc4a1ap,atf6,abcb6b,top3a,uhmk1,hlcs,kansl1b,tut1,pom121,calcoco1a,rybpb,rmi1,surf2,cdkn1a,elp2,elp1,atad2b,utp4,ell,bdh1,strap,atmin,smg6,dgkzb,msh6,pkp2,dusp23b,parpbp,kif20bb,yars2,nsd3,klhdc10,maf1b,map3k14a,atf5a,fstl3,rad51c,pole4,ddx55,stk35l,rbm27,taf1b,ipo4,cplane2,hipk3a,hipk3b,dnajc2,syf2,npat,masp1,emx1,rfc4,ibtk,api5,mknk1,tp…
GO:0031248	protein acetyltransferase complex	Cellular component	0.00165636	2.85334	11	112	575	16705	kansl1b,elp2,elp1,pole4,taf10,msl2b,map3k7,kat2a,kat2b,kmt2a,taf5,
GO:0005654	nucleoplasm	Cellular component	0.00174831	1.22863	161	3807	575	16705	rb1,zbtb16b,rnf169,zhx2a,esco1,prim2,mical3a,prim1,dusp16,slc4a1ap,atf6,abcb6b,top3a,uhmk1,kansl1b,tut1,pom121,rybpb,rmi1,surf2,cdkn1a,elp2,elp1,atad2b,utp4,ell,bdh1,strap,atmin,dgkzb,msh6,pkp2,dusp23b,parpbp,kif20bb,yars2,nsd3,klhdc10,maf1b,atf5a,fstl3,rad51c,pole4,stk35l,rbm27,taf1b,cplane2,hipk3a,hipk3b,dnajc2,syf2,npat,masp1,rfc4,ibtk,api5,mknk1,tpt1,gata5,carm1,pdzrn3a,klf1,sp3a,dbf4,tnrc18,…
GO:0043229	intracellular organelle	Cellular component	0.00224649	1.06707	460	12524	575	16705	rb1,zbtb16b,appbp2,rundc1,mmut,marchf2,rnf169,marchf5,zhx2a,esco1,atp23,prim2,tbc1d25,mical3a,prim1,itih2,abca3b,dusp16,cd79a,caprin2,ppp1r9ala,camsap3,slc1a4,slc4a1ap,btf3l4,atf6,abcb6b,avil,top3a,tbc1d31,nrp1a,ap5m1,uhmk1,hlcs,kansl1b,tut1,chst3a,pom121,calcoco1a,lman2la,rybpb,rmi1,surf2,adrb3a,dnhd1,pcsk1,hao1,blzf1,exd2,dnajc5b,meox2a,cdkn1a,kita,elp5,elp2,elp1,stk36,tsr2,atad2b,utp4,pofut1,t…
GO:0044446	intracellular organelle part	Cellular component	0.00227199	1.10317	358	9428	575	16705	rb1,zbtb16b,appbp2,rundc1,mmut,rnf169,marchf5,zhx2a,esco1,atp23,prim2,mical3a,prim1,itih2,abca3b,dusp16,caprin2,ppp1r9ala,camsap3,slc1a4,slc4a1ap,atf6,abcb6b,top3a,tbc1d31,nrp1a,uhmk1,hlcs,kansl1b,tut1,chst3a,pom121,calcoco1a,lman2la,rybpb,rmi1,surf2,dnhd1,pcsk1,hao1,blzf1,cdkn1a,elp2,elp1,atad2b,utp4,pofut1,pigc,ell,bdh1,derl1,zmat2,hvcn1,strap,csgalnact2,tubgcp5,arg2,atmin,mterf2,tor3a,alkbh7,s…
GO:0043227	membrane-bounded organelle	Cellular component	0.00264338	1.07179	442	11981	575	16705	rb1,zbtb16b,appbp2,rundc1,mmut,marchf2,rnf169,marchf5,zhx2a,esco1,atp23,prim2,tbc1d25,mical3a,prim1,itih2,abca3b,dusp16,cd79a,htr6,caprin2,slc4a1ap,btf3l4,atf6,abcb6b,top3a,nrp1a,ap5m1,uhmk1,hlcs,kansl1b,tut1,chst3a,pom121,calcoco1a,lman2la,rybpb,rmi1,surf2,adrb3a,dnhd1,pcsk1,hao1,blzf1,exd2,dnajc5b,meox2a,cdkn1a,kita,elp5,elp2,elp1,stk36,tsr2,atad2b,utp4,pofut1,tarbp1,pigc,ell,bdh1,derl1,zmat2,h…
GO:1902493	acetyltransferase complex	Cellular component	0.00305734	2.64111	11	121	575	16705	kansl1b,elp2,elp1,pole4,taf10,msl2b,map3k7,kat2a,kat2b,kmt2a,taf5,
GO:0043228	membraneless organelle	Cellular component	0.0036758	1.17225	203	5031	575	16705	rb1,zbtb16b,appbp2,rnf169,esco1,prim2,mical3a,prim1,caprin2,ppp1r9ala,camsap3,slc1a4,avil,top3a,tbc1d31,nrp1a,uhmk1,hlcs,kansl1b,tut1,calcoco1a,rmi1,surf2,dnhd1,cdkn1a,elp2,elp1,utp4,ell,tubgcp5,atmin,mterf2,smg6,dgkzb,msh6,chp1,pkp2,dnaaf2,parpbp,kif20bb,yars2,fgd1,frmd3,nsd3,stard9,maf1b,map3k14a,atf5a,nek4,rad51c,pole4,rab3gap1,ddx55,pls3,stk35l,ncf1,rbm27,ranbp2,taf1b,ipo4,cplane2,hipk3a,ranb…
GO:0043232	intracellular membraneless organelle	Cellular component	0.0036758	1.17225	203	5031	575	16705	rb1,zbtb16b,appbp2,rnf169,esco1,prim2,mical3a,prim1,caprin2,ppp1r9ala,camsap3,slc1a4,avil,top3a,tbc1d31,nrp1a,uhmk1,hlcs,kansl1b,tut1,calcoco1a,rmi1,surf2,dnhd1,cdkn1a,elp2,elp1,utp4,ell,tubgcp5,atmin,mterf2,smg6,dgkzb,msh6,chp1,pkp2,dnaaf2,parpbp,kif20bb,yars2,fgd1,frmd3,nsd3,stard9,maf1b,map3k14a,atf5a,nek4,rad51c,pole4,rab3gap1,ddx55,pls3,stk35l,ncf1,rbm27,ranbp2,taf1b,ipo4,cplane2,hipk3a,ranb…
GO:0044422	organelle part	Cellular component	0.00466674	1.09065	367	9776	575	16705	rb1,zbtb16b,appbp2,rundc1,mmut,rnf169,marchf5,zhx2a,esco1,atp23,prim2,mical3a,prim1,itih2,abca3b,dusp16,caprin2,ppp1r9ala,camsap3,slc1a4,slc4a1ap,atf6,abcb6b,top3a,tbc1d31,nrp1a,uhmk1,hlcs,kansl1b,tut1,chst3a,pom121,calcoco1a,lman2la,rybpb,rmi1,surf2,dnhd1,pcsk1,hao1,blzf1,cdkn1a,elp2,elp1,atad2b,utp4,pofut1,pigc,ell,bdh1,derl1,zmat2,hvcn1,strap,csgalnact2,tubgcp5,arg2,atmin,mterf2,tor3a,alkbh7,s…
GO:0044427	chromosomal part	Cellular component	0.00474769	1.43402	54	1094	575	16705	rb1,rnf169,esco1,prim2,prim1,hlcs,kansl1b,calcoco1a,elp2,ell,atmin,msh6,parpbp,nsd3,rad51c,pole4,ipo4,rfc4,fbxo28,gata5,lrwd1,klf1,tnrc18,ercc1,ercc4,terfa,brd2a,msl2b,clasp2,pds5b,nfrkb,kat2a,kat2b,cenpi,ppargc1a,phox2bb,rad50,med22,mycn,gins2,eme1,arid4a,kmt2e,hmgxb4a,smyd5,calua,skic8,taf5,actr5,kdm7aa,setmar,eed,atf2,smc1b,
GO:0070013	intracellular organelle lumen	Cellular component	0.00554315	1.14861	225	5691	575	16705	rb1,zbtb16b,mmut,rnf169,zhx2a,esco1,prim2,mical3a,prim1,itih2,dusp16,slc4a1ap,atf6,abcb6b,top3a,uhmk1,hlcs,kansl1b,tut1,pom121,calcoco1a,rybpb,rmi1,surf2,pcsk1,hao1,cdkn1a,elp2,elp1,atad2b,utp4,ell,bdh1,strap,arg2,atmin,mterf2,tor3a,alkbh7,smg6,dgkzb,nudt9,msh6,pkp2,dusp23b,parpbp,kif20bb,yars2,nsd3,klhdc10,crispld2,nubpl,tpp1,maf1b,map3k14a,atf5a,fstl3,rad51c,pole4,ddx55,tgfb2,stk35l,rbm27,tgfb3…
GO:0043231	intracellular membrane-bounded organelle	Cellular component	0.00566275	1.0695	426	11572	575	16705	rb1,zbtb16b,appbp2,rundc1,mmut,marchf2,rnf169,marchf5,zhx2a,esco1,atp23,prim2,tbc1d25,mical3a,prim1,itih2,abca3b,dusp16,cd79a,caprin2,slc4a1ap,btf3l4,atf6,abcb6b,top3a,nrp1a,ap5m1,uhmk1,hlcs,kansl1b,tut1,chst3a,pom121,calcoco1a,lman2la,rybpb,rmi1,surf2,adrb3a,pcsk1,hao1,blzf1,exd2,dnajc5b,meox2a,cdkn1a,kita,elp5,elp2,elp1,stk36,tsr2,atad2b,utp4,pofut1,tarbp1,pigc,ell,bdh1,derl1,zmat2,hvcn1,strap,…
GO:0043233	organelle lumen	Cellular component	0.00584686	1.1474	225	5697	575	16705	rb1,zbtb16b,mmut,rnf169,zhx2a,esco1,prim2,mical3a,prim1,itih2,dusp16,slc4a1ap,atf6,abcb6b,top3a,uhmk1,hlcs,kansl1b,tut1,pom121,calcoco1a,rybpb,rmi1,surf2,pcsk1,hao1,cdkn1a,elp2,elp1,atad2b,utp4,ell,bdh1,strap,arg2,atmin,mterf2,tor3a,alkbh7,smg6,dgkzb,nudt9,msh6,pkp2,dusp23b,parpbp,kif20bb,yars2,nsd3,klhdc10,crispld2,nubpl,tpp1,maf1b,map3k14a,atf5a,fstl3,rad51c,pole4,ddx55,tgfb2,stk35l,rbm27,tgfb3…
GO:0031974	membrane-enclosed lumen	Cellular component	0.00589888	1.1472	225	5698	575	16705	rb1,zbtb16b,mmut,rnf169,zhx2a,esco1,prim2,mical3a,prim1,itih2,dusp16,slc4a1ap,atf6,abcb6b,top3a,uhmk1,hlcs,kansl1b,tut1,pom121,calcoco1a,rybpb,rmi1,surf2,pcsk1,hao1,cdkn1a,elp2,elp1,atad2b,utp4,ell,bdh1,strap,arg2,atmin,mterf2,tor3a,alkbh7,smg6,dgkzb,nudt9,msh6,pkp2,dusp23b,parpbp,kif20bb,yars2,nsd3,klhdc10,crispld2,nubpl,tpp1,maf1b,map3k14a,atf5a,fstl3,rad51c,pole4,ddx55,tgfb2,stk35l,rbm27,tgfb3…
GO:0044428	nuclear part	Cellular component	0.00872456	1.15775	192	4818	575	16705	rb1,zbtb16b,rnf169,zhx2a,esco1,atp23,prim2,mical3a,prim1,dusp16,slc4a1ap,atf6,abcb6b,top3a,uhmk1,hlcs,kansl1b,tut1,pom121,calcoco1a,rybpb,rmi1,surf2,cdkn1a,elp2,elp1,atad2b,utp4,ell,bdh1,zmat2,strap,atmin,smg6,dgkzb,msh6,pkp2,dusp23b,parpbp,kif20bb,yars2,nsd3,klhdc10,maf1b,map3k14a,atf5a,fstl3,rad51c,pole4,ddx55,npas4a,stk35l,rbm27,ranbp2,taf1b,ipo4,cplane2,hipk3a,hipk3b,dnajc2,syf2,npat,masp1,em…
GO:0055029	nuclear DNA-directed RNA polymerase complex	Cellular component	0.00908689	2.28267	11	140	575	16705	prim2,prim1,polr1a,ercc1,ercc4,taf10,kat2a,ppargc1a,skic8,taf5,ints3,
GO:0000785	chromatin	Cellular component	0.00952847	1.46332	41	814	575	16705	rb1,esco1,hlcs,kansl1b,calcoco1a,elp2,elp1,ell,msh6,parpbp,nsd3,pole4,ipo4,gata5,lrwd1,klf1,tnrc18,taf10,brd2a,msl2b,map3k7,pds5b,nfrkb,kat2a,kat2b,ppargc1a,phox2bb,rad50,med22,mycn,eme1,arid4a,kmt2e,kmt2a,hmgxb4a,smyd5,skic8,taf5,actr5,eed,smc1b,
GO:0000428	DNA-directed RNA polymerase complex	Cellular component	0.00956033	2.26648	11	141	575	16705	prim2,prim1,polr1a,ercc1,ercc4,taf10,kat2a,ppargc1a,skic8,taf5,ints3,
GO:0030880	RNA polymerase complex	Cellular component	0.0110953	2.21926	11	144	575	16705	prim2,prim1,polr1a,ercc1,ercc4,taf10,kat2a,ppargc1a,skic8,taf5,ints3,
GO:1902562	H4 histone acetyltransferase complex	Cellular component	0.0112507	3.16933	6	55	575	16705	kansl1b,pole4,msl2b,map3k7,kat2a,kat2b,
GO:0016604	nuclear body	Cellular component	0.0184603	1.40134	41	850	575	16705	rb1,zbtb16b,rnf169,top3a,uhmk1,tut1,rmi1,surf2,cdkn1a,ell,atmin,dgkzb,yars2,stk35l,rbm27,hipk3a,hipk3b,syf2,npat,api5,sp3a,dbf4,terfa,brd2a,gcat,stk17a,rbm8a,nolc1,znf217,noc3l,cenpi,ppargc1a,nfkbiz,nostrin,ppwd1,rexo1,prpf40a,nsrp1,epas1a,crebrf,tepsin,
GO:0005634	nucleus	Cellular component	0.0214608	1.09934	267	7056	575	16705	rb1,zbtb16b,appbp2,rnf169,zhx2a,esco1,atp23,prim2,mical3a,prim1,dusp16,caprin2,slc4a1ap,atf6,abcb6b,top3a,uhmk1,hlcs,kansl1b,tut1,pom121,calcoco1a,rybpb,rmi1,surf2,adrb3a,blzf1,exd2,meox2a,cdkn1a,elp5,elp2,elp1,stk36,tsr2,atad2b,utp4,tarbp1,ell,bdh1,zmat2,strap,zgpat,atmin,smg6,cramp1,dgkzb,msh6,chp1,pkp2,dusp23b,parpbp,kif20bb,tsnax,yars2,amfra,gbx1,nsd3,stard9,klhdc10,maf1b,map3k14a,atf5a,fstl3…
GO:0098791	Golgi apparatus subcompartment	Cellular component	0.0229136	1.39365	39	813	575	16705	rundc1,atf6,chst3a,lman2la,pcsk1,blzf1,csgalnact2,chp1,arl1,tgfb2,manea,cpdb,chpt1,vac14,chsy1,golgb1,map4k6,abcb11b,arfgef2,cog8,gcc1,boka,ubiad1,clasp2,pcsk1nl,igf2r,notch2,plce1,chst7,unc93b1,rhbdd2,slc35b3,spag9a,ap1g1,ca4a,fut11,furinb,dop1b,tepsin,
GO:0031984	organelle subcompartment	Cellular component	0.0274825	1.25457	70	1621	575	16705	rundc1,marchf5,atf6,chst3a,lman2la,pcsk1,blzf1,pofut1,pigc,derl1,csgalnact2,chp1,rnf103,amfra,arl1,dnajb12a,rab3gap1,tgfb2,alg10,elovl1b,manea,cpdb,sec24d,chpt1,vac14,chsy1,golgb1,ubqln4,hacd2,ptgs2b,map4k6,abcb11b,arfgef2,alg9,cog8,gcc1,boka,mlec,serinc1,ubiad1,clasp2,bcl2a,pcsk1nl,igf2r,cyp7a1,notch2,ddrgk1,acsl4a,plce1,chst7,erp44,unc93b1,nomo,rhbdd1,rhbdd2,klhl40b,slc35b3,spag9a,gdpd5b,mapk15…
GO:0035097	histone methyltransferase complex	Cellular component	0.0286333	2.36471	7	86	575	16705	kansl1b,carm1,tex10,aebp2,kmt2a,kmt2ba,eed,
GO:0000139	Golgi membrane	Cellular component	0.0289769	1.43182	31	629	575	16705	atf6,chst3a,lman2la,blzf1,csgalnact2,chp1,arl1,manea,chpt1,vac14,chsy1,golgb1,map4k6,abcb11b,arfgef2,cog8,boka,ubiad1,igf2r,notch2,plce1,chst7,unc93b1,rhbdd2,slc35b3,spag9a,ap1g1,fut11,furinb,dop1b,tepsin,
GO:0016605	PML body	Cellular component	0.0354762	2.25961	7	90	575	16705	rb1,zbtb16b,top3a,hipk3a,hipk3b,sp3a,ppargc1a,
GO:0016591	RNA polymerase II, holoenzyme	Cellular component	0.0395257	2.07516	8	112	575	16705	ercc1,ercc4,taf10,kat2a,ppargc1a,skic8,taf5,ints3,
GO:0005694	chromosome	Cellular component	0.0403586	1.25315	60	1391	575	16705	rb1,rnf169,esco1,prim2,prim1,hlcs,kansl1b,calcoco1a,elp2,elp1,utp4,ell,atmin,msh6,parpbp,nsd3,rad51c,pole4,ipo4,rfc4,tpt1,fbxo28,gata5,lrwd1,klf1,tnrc18,ercc1,ercc4,taf10,terfa,brd2a,msl2b,map3k7,clasp2,pds5b,nfrkb,kat2a,kat2b,cenpi,ppargc1a,phox2bb,rad50,med22,mycn,gins2,eme1,arid4a,kmt2e,kmt2a,hmgxb4a,smyd5,calua,skic8,taf5,actr5,kdm7aa,setmar,eed,atf2,smc1b,
GO:0044454	nuclear chromosome part	Cellular component	0.0427868	1.39228	30	626	575	16705	rb1,esco1,prim2,prim1,calcoco1a,msh6,pole4,ipo4,gata5,lrwd1,klf1,ercc1,ercc4,terfa,brd2a,nfrkb,kat2a,kat2b,ppargc1a,phox2bb,rad50,gins2,eme1,arid4a,hmgxb4a,smyd5,taf5,actr5,eed,smc1b,
GO:0008023	transcription elongation factor complex	Cellular component	0.0430394	2.59394	5	56	575	16705	elp2,elp1,ell,kmt2a,skic8,
GO:0046483	heterocycle metabolic process	Biological process	5.10545e-08	1.43813	178	3700	574	17159	mmut,zhx2a,atp23,prim2,prim1,atf6,abcb6b,top3a,hlcs,tut1,calcoco1a,rmi1,exd2,meox2a,cdkn1a,elp2,elp1,dpys,tsr2,utp4,trmo,tk1,tarbp1,ell,zmat2,strap,gart,mterf2,smg9,smg6,smg8,nudt9,msh6,csde1,hars,tsnax,yars2,atf5a,rad51c,pole4,ddx55,npas4a,ncf1,taf1b,hipk3a,hipk3b,dnajc2,rc3h1b,syf2,cmpk2,fech,rfc4,elovl1b,yrdc,entpd1,trmt44,tpt1,gata5,lrwd1,klf1,dbf4,ddx10,mcm8,polr1a,gtf3c3,hacd2,ercc1,amn,erc…
GO:0034641	cellular nitrogen compound metabolic process	Biological process	7.27606e-08	1.3998	194	4143	574	17159	zhx2a,atp23,prim2,prim1,atf6,abcb6b,top3a,hlcs,tut1,calcoco1a,rmi1,pcsk1,hao1,exd2,meox2a,cdkn1a,elp2,elp1,dpys,tsr2,utp4,trmo,tk1,tarbp1,ell,zmat2,strap,gart,arg2,mterf2,smg9,smg6,smg8,nudt9,msh6,csde1,hars,tsnax,yars2,eef2k,tpp1,atf5a,rad51c,pole4,ddx55,npas4a,ncf1,taf1b,hipk3a,hipk3b,dnajc2,rc3h1b,syf2,cmpk2,fech,rfc4,elovl1b,yrdc,entpd1,asrgl1,cpdb,trmt44,tpt1,gata5,lrwd1,klf1,dbf4,ddx10,mcm8…
GO:0006725	cellular aromatic compound metabolic process	Biological process	1.72004e-07	1.40832	181	3842	574	17159	mmut,zhx2a,atp23,prim2,prim1,atf6,abcb6b,top3a,tut1,calcoco1a,rmi1,exd2,meox2a,cdkn1a,elp2,elp1,dpys,tsr2,utp4,trmo,tk1,tarbp1,ell,zmat2,strap,gart,mterf2,smg9,smg6,smg8,nudt9,msh6,csde1,hars,tsnax,yars2,atf5a,rad51c,pole4,ddx55,npas4a,tgfb2,ncf1,taf1b,hipk3a,hipk3b,dnajc2,rc3h1b,syf2,cmpk2,fech,rfc4,elovl1b,yrdc,entpd1,asrgl1,trmt44,tpt1,gata5,lrwd1,klf1,dbf4,ddx10,mcm8,polr1a,gtf3c3,hacd2,ercc1…
GO:0006139	nucleobase-containing compound metabolic process	Biological process	3.80596e-07	1.27797	263	6152	574	17159	rb1,zbtb16b,rnf169,zhx2a,esco1,atp23,prim2,mical3a,prim1,caprin2,atf6,top3a,kansl1b,tut1,calcoco1a,rybpb,rmi1,blzf1,exd2,meox2a,cdkn1a,kita,elp2,elp1,stk36,dpys,tsr2,atad2b,utp4,trmo,tk1,pofut1,tarbp1,ell,zmat2,strap,gart,zgpat,atmin,mterf2,smg9,smg6,smg8,cramp1,eea1,nudt9,msh6,chp1,csde1,hars,parpbp,tsnax,yars2,gbx1,nsd3,cnga3a,maf1b,atf5a,nek4,fstl3,rad51c,pole4,ddx55,mrtfba,npas4a,tgfb2,ncf1,r…
GO:0090304	nucleic acid metabolic process	Biological process	6.1422e-07	1.30557	233	5335	574	17159	rb1,zbtb16b,rnf169,zhx2a,esco1,atp23,prim2,mical3a,prim1,caprin2,atf6,top3a,kansl1b,tut1,calcoco1a,rybpb,rmi1,blzf1,exd2,meox2a,cdkn1a,kita,elp2,elp1,stk36,tsr2,atad2b,utp4,trmo,tk1,pofut1,tarbp1,ell,zmat2,strap,zgpat,atmin,mterf2,smg9,smg6,smg8,cramp1,eea1,msh6,chp1,csde1,hars,parpbp,tsnax,yars2,gbx1,nsd3,cnga3a,maf1b,atf5a,nek4,fstl3,rad51c,pole4,ddx55,mrtfba,npas4a,tgfb2,ncf1,rbm27,tgfb3,taf1b…
GO:1901360	organic cyclic compound metabolic process	Biological process	6.29118e-07	1.37391	186	4047	574	17159	mmut,zhx2a,atp23,prim2,prim1,atf6,abcb6b,top3a,hlcs,tut1,calcoco1a,rmi1,exd2,meox2a,cdkn1a,elp2,elp1,dpys,tsr2,utp4,trmo,tk1,tarbp1,ell,zmat2,strap,gart,mterf2,smg9,smg6,smg8,nudt9,msh6,csde1,hars,tsnax,yars2,atf5a,rad51c,pole4,ddx55,npas4a,tgfb2,ncf1,taf1b,hipk3a,hipk3b,dnajc2,rc3h1b,syf2,cmpk2,fech,rfc4,elovl1b,yrdc,entpd1,asrgl1,trmt44,tpt1,gata5,lrwd1,klf1,dbf4,ddx10,mcm8,polr1a,gtf3c3,hacd2,…
GO:1904354	negative regulation of telomere capping	Biological process	4.6398e-06	16.6076	5	9	574	17159	smg6,ercc1,ercc4,terfa,rad50,
GO:0018130	heterocycle biosynthetic process	Biological process	2.73186e-05	1.52779	90	1761	574	17159	prim2,prim1,atf6,abcb6b,calcoco1a,meox2a,cdkn1a,elp2,elp1,dpys,tk1,ell,gart,mterf2,smg6,nudt9,atf5a,pole4,npas4a,ncf1,taf1b,hipk3a,hipk3b,cmpk2,fech,rfc4,elovl1b,entpd1,gata5,klf1,dbf4,polr1a,gtf3c3,hacd2,mars1,ptgs2b,taf10,tgif1,ncbp2,dut,nanog,klf15,tjp2b,ppcs,znf217,mocos,khk,nfrkb,notch2,acsl4a,fosl1a,sall1b,kat2a,kat2b,mafaa,ppargc1a,mocs1,cdx4,phox2bb,dmac2l,rad50,tlx2,tcerg1b,pgm2l1,mycn,e…
GO:0034654	nucleobase-containing compound biosynthetic process	Biological process	3.09568e-05	1.26072	215	5098	574	17159	rb1,zbtb16b,zhx2a,prim2,mical3a,prim1,caprin2,atf6,kansl1b,tut1,calcoco1a,rybpb,blzf1,meox2a,cdkn1a,kita,elp2,elp1,stk36,tsr2,atad2b,utp4,trmo,tk1,pofut1,tarbp1,ell,zmat2,strap,gart,zgpat,atmin,mterf2,smg6,cramp1,eea1,nudt9,chp1,hars,gbx1,nsd3,cnga3a,maf1b,atf5a,nek4,fstl3,pole4,mrtfba,npas4a,tgfb2,ncf1,rbm27,tgfb3,taf1b,hipk3a,hipk3b,dnajc2,syf2,npat,znf395a,cmpk2,emx1,rfc4,smo,elovl1b,yrdc,n4bp…
GO:0009059	macromolecule biosynthetic process	Biological process	3.20966e-05	1.19692	287	7168	574	17159	rb1,zbtb16b,zhx2a,esco1,pik3cg,prim2,mical3a,prim1,caprin2,atf6,top3a,uhmk1,kansl1b,tut1,chst3a,pom121,calcoco1a,lman2la,rybpb,rmi1,pcsk1,blzf1,exd2,dnajc5b,meox2a,cdkn1a,kita,elp2,elp1,stk36,tsr2,atad2b,utp4,trmo,pofut1,tarbp1,pigc,ell,derl1,zmat2,strap,csgalnact2,arg2,zgpat,atmin,mterf2,smg9,slc35a4,smg6,smg8,cramp1,eea1,msh6,chp1,csde1,hars,yars2,amfra,gbx1,nsd3,cnga3a,eef2k,maf1b,atf5a,nek4,d…
GO:0009058	biosynthetic process	Biological process	3.99302e-05	1.16809	326	8343	574	17159	rb1,zbtb16b,zhx2a,esco1,pik3cg,prim2,mical3a,prim1,caprin2,atf6,abcb6b,top3a,uhmk1,kansl1b,tut1,chst3a,pom121,calcoco1a,lman2la,rybpb,rmi1,pcsk1,blzf1,exd2,dnajc5b,meox2a,cdkn1a,kita,elp2,elp1,stk36,dpys,tsr2,atad2b,utp4,trmo,tk1,pofut1,tarbp1,pigc,ell,bdh1,derl1,zmat2,strap,gart,csgalnact2,arg2,zgpat,atmin,mterf2,smg9,slc35a4,smg6,smg8,cramp1,eea1,nudt9,msh6,chp1,csde1,hars,tram2,yars2,amfra,gbx…
GO:0034660	ncRNA metabolic process	Biological process	4.58308e-05	2.05961	35	508	574	17159	tut1,elp1,tsr2,utp4,trmo,tarbp1,ell,hars,yars2,yrdc,trmt44,polr1a,gtf3c3,mars1,trmt11,ncbp2,trpt1,tex10,wdr55,rrp15,wdr43,wdr46,lars2,isg20l2,nolc1,nsun5,pus7,qtrt1,tent4a,exosc7,pld6,sars1,taf5,mtrex,ints3,
GO:1901362	organic cyclic compound biosynthetic process	Biological process	5.97719e-05	1.47604	95	1924	574	17159	prim2,prim1,atf6,abcb6b,calcoco1a,meox2a,cdkn1a,elp2,elp1,dpys,tk1,ell,gart,mterf2,smg6,nudt9,atf5a,pole4,npas4a,tgfb2,ncf1,taf1b,hipk3a,hipk3b,cmpk2,fech,rfc4,elovl1b,entpd1,gata5,klf1,dbf4,polr1a,gtf3c3,hacd2,mars1,ptgs2b,taf10,tgif1,ncbp2,dut,nanog,abcb11b,klf15,tjp2b,ppcs,znf217,mocos,cyp7a1,khk,nfrkb,notch2,acsl4a,fosl1a,sall1b,kat2a,kat2b,mafaa,ppargc1a,mocs1,cdx4,phox2bb,dmac2l,rad50,tlx2,…
GO:0019438	aromatic compound biosynthetic process	Biological process	6.14377e-05	1.4989	89	1775	574	17159	prim2,prim1,atf6,abcb6b,calcoco1a,meox2a,cdkn1a,elp2,elp1,tk1,ell,gart,mterf2,smg6,nudt9,atf5a,pole4,npas4a,tgfb2,ncf1,taf1b,hipk3a,hipk3b,cmpk2,fech,rfc4,elovl1b,entpd1,gata5,klf1,dbf4,polr1a,gtf3c3,hacd2,mars1,ptgs2b,taf10,tgif1,ncbp2,dut,nanog,klf15,tjp2b,ppcs,znf217,mocos,khk,nfrkb,notch2,acsl4a,fosl1a,sall1b,kat2a,kat2b,mafaa,ppargc1a,cdx4,phox2bb,dmac2l,rad50,tlx2,tcerg1b,pgm2l1,mycn,egr2b,…
GO:0000722	telomere maintenance via recombination	Biological process	9.3544e-05	9.96458	5	15	574	17159	rad51c,ercc1,ercc4,terfa,rad50,
GO:0010467	gene expression	Biological process	0.00013868	1.198	256	6388	574	17159	rb1,zbtb16b,zhx2a,pik3cg,mical3a,caprin2,atf6,uhmk1,kansl1b,tut1,pom121,calcoco1a,lman2la,rybpb,pcsk1,blzf1,exd2,dnajc5b,meox2a,cdkn1a,kita,elp2,elp1,stk36,tsr2,atad2b,utp4,trmo,pofut1,tarbp1,pigc,ell,derl1,zmat2,strap,arg2,zgpat,atmin,mterf2,smg9,slc35a4,smg6,smg8,cramp1,msh6,chp1,csde1,hars,yars2,amfra,gbx1,nsd3,cnga3a,eef2k,maf1b,atf5a,nek4,dnajb12a,fstl3,rab3gap1,mrtfba,npas4a,tgfb2,ncf1,rbm2…
GO:0034470	ncRNA processing	Biological process	0.000197338	2.20455	25	339	574	17159	tut1,elp1,tsr2,utp4,trmo,tarbp1,yrdc,trmt44,trmt11,ncbp2,trpt1,tex10,wdr55,rrp15,wdr43,wdr46,isg20l2,nolc1,nsun5,pus7,qtrt1,exosc7,sars1,mtrex,ints3,
GO:0016070	RNA metabolic process	Biological process	0.000197834	1.24115	199	4793	574	17159	rb1,zbtb16b,zhx2a,prim2,mical3a,prim1,caprin2,atf6,kansl1b,tut1,calcoco1a,rybpb,blzf1,exd2,meox2a,cdkn1a,kita,elp2,elp1,stk36,tsr2,atad2b,utp4,trmo,pofut1,tarbp1,ell,zmat2,strap,zgpat,atmin,mterf2,smg9,smg6,smg8,cramp1,eea1,chp1,csde1,hars,tsnax,yars2,gbx1,nsd3,cnga3a,maf1b,atf5a,nek4,fstl3,ddx55,mrtfba,npas4a,tgfb2,ncf1,rbm27,tgfb3,taf1b,hipk3a,hipk3b,dnajc2,rc3h1b,syf2,npat,znf395a,emx1,smo,yrd…
GO:0044271	cellular nitrogen compound biosynthetic process	Biological process	0.000199126	1.40043	104	2220	574	17159	prim2,prim1,atf6,abcb6b,calcoco1a,pcsk1,meox2a,cdkn1a,elp2,elp1,dpys,tk1,ell,gart,arg2,mterf2,smg6,nudt9,hars,yars2,eef2k,atf5a,pole4,npas4a,ncf1,taf1b,hipk3a,hipk3b,cmpk2,fech,rfc4,elovl1b,entpd1,gata5,klf1,dbf4,polr1a,gtf3c3,hacd2,mars1,ptgs2b,ticrr,taf10,tgif1,ncbp2,dut,nanog,cpeb2,eif2b4,klf15,tjp2b,ppcs,lars2,rpl18a,znf217,sphk2,khk,nfrkb,cpeb4b,mrps35,notch2,acsl4a,fosl1a,sall1b,kat2a,kat2b…
GO:0006399	tRNA metabolic process	Biological process	0.000205697	2.79707	16	171	574	17159	elp1,trmo,tarbp1,hars,yars2,yrdc,trmt44,gtf3c3,mars1,trmt11,trpt1,lars2,pus7,qtrt1,exosc7,sars1,
GO:1904353	regulation of telomere capping	Biological process	0.000221697	6.64305	6	27	574	17159	smg6,ercc1,ercc4,terfa,rad50,mapk15,
GO:0141187	nucleic acid biosynthetic process	Biological process	0.000235363	1.24369	193	4639	574	17159	rb1,zbtb16b,zhx2a,prim2,mical3a,prim1,caprin2,atf6,kansl1b,tut1,calcoco1a,rybpb,blzf1,meox2a,cdkn1a,kita,elp2,elp1,stk36,tsr2,atad2b,utp4,trmo,pofut1,tarbp1,ell,zmat2,strap,zgpat,atmin,mterf2,smg6,cramp1,eea1,chp1,hars,gbx1,nsd3,cnga3a,maf1b,atf5a,nek4,fstl3,pole4,mrtfba,npas4a,tgfb2,ncf1,rbm27,tgfb3,taf1b,hipk3a,hipk3b,dnajc2,syf2,npat,znf395a,emx1,rfc4,smo,yrdc,n4bp2l2,foxj1b,sav1,sp9,trmt44,ds…
GO:0044249	cellular biosynthetic process	Biological process	0.000259278	1.29597	150	3460	574	17159	pik3cg,prim2,prim1,atf6,abcb6b,top3a,chst3a,calcoco1a,rmi1,pcsk1,meox2a,cdkn1a,elp2,elp1,dpys,tk1,pofut1,pigc,ell,bdh1,gart,csgalnact2,arg2,mterf2,smg6,nudt9,hars,yars2,eef2k,atf5a,pole4,npas4a,tgfb2,alg10,ncf1,taf1b,hipk3a,hipk3b,dnajc2,cmpk2,fech,rfc4,angpt1,elovl1b,entpd1,chpt1,gata5,vac14,lrwd1,klf1,chsy1,dbf4,mcm8,polr1a,gtf3c3,hacd2,lpla,atg4b,mars1,ptgs2b,ticrr,taf10,tgif1,ncbp2,dut,nanog,…
GO:0051053	negative regulation of DNA metabolic process	Biological process	0.000274936	2.83801	15	158	574	17159	rnf169,smg6,msh6,parpbp,dnajc2,ercc1,ercc4,terfa,rbm8a,pds5b,dusp1,rad50,kmt2a,mapk15,klhl15,
GO:0044238	primary metabolic process	Biological process	0.000384476	1.10027	413	11221	574	17159	rb1,zbtb16b,mmut,marchf2,rnf169,marchf5,rtn4rl2a,zhx2a,esco1,pik3cg,atp23,prim2,mical3a,prim1,itih2,abca3b,dusp16,caprin2,atf6,top3a,nrp1a,uhmk1,hlcs,kansl1b,tut1,chst3a,calcoco1a,lman2la,rybpb,rmi1,adrb3a,pcsk1,hao1,blzf1,exd2,dnajc5b,meox2a,cdkn1a,kita,elp2,elp1,stk36,dpys,tsr2,atad2b,utp4,trmo,tk1,cdk5r2a,pofut1,tarbp1,pigc,ell,bdh1,derl1,zmat2,grapa,strap,gart,csgalnact2,arg2,zgpat,atmin,mter…
GO:0090305	nucleic acid phosphodiester bond hydrolysis	Biological process	0.000423455	2.32636	20	257	574	17159	tut1,exd2,smg6,tsnax,rad51c,rfc4,ercc1,ercc4,ncbp2,isg20l2,chd1l,fen1,pan2,rad50,rag1,eme1,exosc7,pld6,setmar,cul4b,
GO:0043170	macromolecule metabolic process	Biological process	0.000492459	1.11365	376	10093	574	17159	rb1,zbtb16b,marchf2,rnf169,marchf5,rtn4rl2a,zhx2a,esco1,pik3cg,atp23,prim2,mical3a,prim1,itih2,abca3b,dusp16,caprin2,atf6,top3a,nrp1a,uhmk1,hlcs,kansl1b,tut1,chst3a,pom121,calcoco1a,lman2la,rybpb,rmi1,adrb3a,pcsk1,blzf1,exd2,dnajc5b,meox2a,cdkn1a,kita,elp2,elp1,stk36,tsr2,atad2b,utp4,trmo,tk1,cdk5r2a,pofut1,tarbp1,pigc,ell,derl1,zmat2,grapa,strap,csgalnact2,arg2,zgpat,atmin,mterf2,smg9,slc35a4,sm…
GO:1901576	organic substance biosynthetic process	Biological process	0.000639449	1.26939	151	3556	574	17159	pik3cg,prim2,prim1,atf6,abcb6b,top3a,chst3a,calcoco1a,rmi1,pcsk1,meox2a,cdkn1a,elp2,elp1,dpys,tk1,pofut1,pigc,ell,bdh1,gart,csgalnact2,arg2,mterf2,smg6,nudt9,hars,yars2,eef2k,atf5a,pole4,npas4a,tgfb2,alg10,ncf1,taf1b,hipk3a,hipk3b,dnajc2,cmpk2,fech,rfc4,angpt1,elovl1b,entpd1,chpt1,gata5,vac14,lrwd1,klf1,chsy1,dbf4,mcm8,polr1a,gtf3c3,hacd2,lpla,atg4b,mars1,ptgs2b,ticrr,taf10,tgif1,ncbp2,dut,nanog,…
GO:0006302	double-strand break repair	Biological process	0.000682809	2.36003	18	228	574	17159	rnf169,atp23,top3a,exd2,parpbp,rad51c,tpt1,mcm8,ercc1,ercc4,fen1,rad50,gins2,eme1,tent4a,actr5,klhl15,setmar,
GO:1905314	semi-lunar valve development	Biological process	0.000699624	5.43522	6	33	574	17159	rb1,tgfb2,gata5,jag1b,notch2,emilin1b,
GO:0032201	telomere maintenance via semi-conservative replication	Biological process	0.000839657	6.49864	5	23	574	17159	prim2,prim1,rfc4,terfa,fen1,
GO:0009987	cellular process	Biological process	0.000848615	1.02432	565	16489	574	17159	rb1,zbtb16b,appbp2,rundc1,mmut,marchf2,pnocb,rnf169,marchf5,rtn4rl2a,zhx2a,esco1,pik3cg,atp23,prim2,tbc1d25,mical3a,prim1,itih2,abca3b,dusp16,cd79a,htr6,caprin2,ppp1r9ala,camsap3,slc1a4,btf3l4,atf6,lrrc40,abcb6b,avil,top3a,otop1,nrp1a,ap5m1,uhmk1,hlcs,kansl1b,tut1,chst3a,pom121,calcoco1a,lman2la,rybpb,rmi1,lrrc17,adrb3a,dnhd1,pcsk1,hao1,blzf1,exd2,dnajc5b,meox2a,cdkn1a,kita,elp5,elp2,elp1,stk36,d…
GO:0006312	mitotic recombination	Biological process	0.00125456	5.97875	5	25	574	17159	rad51c,ercc1,ercc4,terfa,rad50,
GO:0006259	DNA metabolic process	Biological process	0.00131183	1.51087	56	1108	574	17159	rnf169,esco1,atp23,prim2,prim1,top3a,rmi1,exd2,cdkn1a,tk1,smg6,msh6,parpbp,rad51c,pole4,dnajc2,rfc4,tpt1,lrwd1,dbf4,mcm8,ercc1,ercc4,ticrr,dut,terfa,rad23ab,ptk2bb,rbm8a,pds5b,c3ar1,slc30a9,chd1l,fen1,ppargc1a,dusp1,rad50,rag1,rag2,gins2,eme1,tent4a,kmt2e,kmt2a,mapk15,calua,pld6,actr5,apaf1,nploc4,klhl15,ints3,twnk,setmar,cul4b,ascc1,
GO:1903055	positive regulation of extracellular matrix organization	Biological process	0.00151393	4.72006	6	38	574	17159	rb1,tgfb2,sec24d,clasp2,phldb1a,emilin1b,
GO:0008152	metabolic process	Biological process	0.0016158	1.07747	438	12152	574	17159	rb1,zbtb16b,mmut,marchf2,rnf169,marchf5,rtn4rl2a,zhx2a,esco1,pik3cg,atp23,prim2,tbc1d25,mical3a,prim1,itih2,abca3b,dusp16,caprin2,camsap3,atf6,abcb6b,top3a,nrp1a,uhmk1,hlcs,kansl1b,tut1,chst3a,pom121,calcoco1a,lman2la,rybpb,rmi1,adrb3a,pcsk1,hao1,blzf1,exd2,dnajc5b,meox2a,cdkn1a,kita,elp2,elp1,stk36,dpys,tsr2,atad2b,utp4,trmo,tk1,cdk5r2a,pofut1,tarbp1,pigc,ell,bdh1,derl1,zmat2,grapa,strap,gart,cs…
GO:0032774	RNA biosynthetic process	Biological process	0.00162972	1.20843	183	4527	574	17159	rb1,zbtb16b,zhx2a,prim2,mical3a,prim1,caprin2,atf6,kansl1b,tut1,calcoco1a,rybpb,blzf1,meox2a,cdkn1a,kita,elp2,elp1,stk36,tsr2,atad2b,utp4,trmo,pofut1,tarbp1,ell,zmat2,strap,zgpat,atmin,mterf2,cramp1,eea1,chp1,hars,gbx1,nsd3,cnga3a,maf1b,atf5a,nek4,fstl3,mrtfba,npas4a,tgfb2,ncf1,rbm27,tgfb3,taf1b,hipk3a,hipk3b,dnajc2,syf2,npat,znf395a,emx1,smo,yrdc,n4bp2l2,foxj1b,sav1,sp9,trmt44,dsg2.1,gata5,carm1…
GO:0034645	cellular macromolecule biosynthetic process	Biological process	0.00169068	1.33163	98	2200	574	17159	prim2,prim1,atf6,top3a,chst3a,calcoco1a,rmi1,meox2a,cdkn1a,elp2,elp1,pofut1,pigc,ell,csgalnact2,mterf2,smg6,hars,yars2,eef2k,atf5a,pole4,npas4a,alg10,taf1b,hipk3a,hipk3b,dnajc2,rfc4,gata5,lrwd1,klf1,chsy1,dbf4,mcm8,polr1a,gtf3c3,atg4b,mars1,ticrr,taf10,tgif1,ncbp2,dut,nanog,entpd5b,cpeb2,eif2b4,klf15,alg9,lars2,ctnnd1,rpl18a,znf217,fen1,nfrkb,cpeb4b,mrps35,zdhhc6,notch2,fosl1a,chst7,sall1b,kat2a,…
GO:2000112	regulation of cellular macromolecule biosynthetic process	Biological process	0.00172188	1.21656	173	4251	574	17159	rb1,zbtb16b,zhx2a,esco1,mical3a,caprin2,atf6,uhmk1,kansl1b,calcoco1a,rybpb,blzf1,exd2,meox2a,cdkn1a,kita,elp2,elp1,stk36,atad2b,utp4,pofut1,tarbp1,ell,strap,zgpat,atmin,slc35a4,smg6,cramp1,msh6,chp1,csde1,hars,gbx1,nsd3,cnga3a,maf1b,atf5a,nek4,fstl3,rab3gap1,mrtfba,npas4a,tgfb2,alg10,ncf1,tgfb3,hipk3a,hipk3b,dnajc2,rc3h1b,npat,znf395a,fech,emx1,rfc4,smo,n4bp2l2,foxj1b,sav1,sp9,mknk1,dsg2.1,gata5,…
GO:0006281	DNA repair	Biological process	0.0017287	1.77939	30	504	574	17159	rnf169,atp23,top3a,exd2,msh6,parpbp,rad51c,rfc4,tpt1,mcm8,ercc1,ercc4,ticrr,terfa,rad23ab,pds5b,slc30a9,chd1l,fen1,rad50,gins2,eme1,tent4a,actr5,nploc4,klhl15,ints3,setmar,cul4b,ascc1,
GO:0071897	DNA biosynthetic process	Biological process	0.00194384	2.20954	17	230	574	17159	prim2,prim1,cdkn1a,smg6,pole4,dnajc2,rfc4,dbf4,terfa,ptk2bb,c3ar1,dusp1,rad50,tent4a,mapk15,nploc4,cul4b,
GO:0016233	telomere capping	Biological process	0.00198945	4.48406	6	40	574	17159	smg6,ercc1,ercc4,terfa,rad50,mapk15,
GO:0008033	tRNA processing	Biological process	0.00218924	2.93076	10	102	574	17159	elp1,trmo,tarbp1,yrdc,trmt44,trmt11,trpt1,pus7,qtrt1,sars1,
GO:0007020	microtubule nucleation	Biological process	0.00256997	4.27053	6	42	574	17159	tubgcp5,ranbp9,tekt3,clasp2,pcnt,bloc1s2,
GO:0141137	positive regulation of gene expression, epigenetic	Biological process	0.00272307	3.32153	8	72	574	17159	atad2b,taf1b,polr1a,kat2a,kat2b,kmt2ba,kdm7aa,eed,
GO:0045815	transcription initiation-coupled chromatin remodeling	Biological process	0.00272307	3.32153	8	72	574	17159	atad2b,taf1b,polr1a,kat2a,kat2b,kmt2ba,kdm7aa,eed,
GO:0006400	tRNA modification	Biological process	0.00323566	3.23175	8	74	574	17159	elp1,trmo,tarbp1,yrdc,trmt44,trmt11,pus7,qtrt1,
GO:0071840	cellular component organization or biogenesis	Biological process	0.00379447	1.11117	319	8582	574	17159	rb1,appbp2,rundc1,marchf5,rtn4rl2a,esco1,prim2,tbc1d25,mical3a,prim1,dusp16,cd79a,caprin2,ppp1r9ala,camsap3,btf3l4,avil,top3a,nrp1a,uhmk1,hlcs,kansl1b,chst3a,pom121,rybpb,dnhd1,hao1,blzf1,cdkn1a,kita,elp2,elp1,stk36,dpys,tsr2,atad2b,utp4,dact3a,tk1,tarbp1,pigc,derl1,strap,tubgcp5,atmin,alkbh7,smg6,eea1,msh6,chp1,csde1,pkp2,ncdn,dnaaf2,kif20bb,pex12,tram2,fgd1,frmd3,amfra,gbx1,nsd3,faima,stard9,ma…
GO:0045747	positive regulation of Notch signaling pathway	Biological process	0.00380515	2.56899	11	128	574	17159	kita,dpys,tgfb2,hipk3a,hipk3b,gata5,sox2,jag1b,notch2,kat2b,dll4,
GO:0002021	response to dietary excess	Biological process	0.00392253	4.6709	5	32	574	17159	rmi1,adrb3a,pcsk1nl,ppargc1a,slc25a25a,
GO:0006807	nitrogen compound metabolic process	Biological process	0.00448726	1.11378	306	8213	574	17159	zbtb16b,mmut,marchf2,marchf5,zhx2a,esco1,pik3cg,atp23,prim2,prim1,itih2,abca3b,dusp16,atf6,abcb6b,top3a,nrp1a,uhmk1,hlcs,kansl1b,tut1,chst3a,calcoco1a,rybpb,rmi1,pcsk1,hao1,exd2,meox2a,cdkn1a,kita,elp2,elp1,stk36,dpys,tsr2,utp4,trmo,tk1,pofut1,tarbp1,pigc,ell,derl1,zmat2,grapa,strap,gart,csgalnact2,arg2,mterf2,smg9,smg6,smg8,nudt9,msh6,chp1,csde1,hars,dusp23b,rnf103,pex12,tsnax,yars2,amfra,nsd3,e…
GO:0044843	cell cycle G1/S phase transition	Biological process	0.0045372	1.84219	22	357	574	17159	rb1,prim2,prim1,cdkn1a,dgkzb,pole4,ranbp2,npat,smo,carm1,dbf4,mcm8,taf10,bcl2a,crlf3,notch2,ddrgk1,rpl17,gins2,kmt2e,kdm7aa,cul4b,
GO:0045880	positive regulation of smoothened signaling pathway	Biological process	0.00484601	3.02721	8	79	574	17159	stk36,hipk3a,hipk3b,smo,chsy1,intu,disp1,scube2,
GO:0010468	regulation of gene expression	Biological process	0.00488128	1.16469	204	5236	574	17159	rb1,zbtb16b,zhx2a,mical3a,caprin2,atf6,uhmk1,kansl1b,calcoco1a,rybpb,blzf1,exd2,meox2a,cdkn1a,kita,elp2,elp1,stk36,atad2b,utp4,pofut1,tarbp1,ell,strap,arg2,zgpat,atmin,smg9,slc35a4,smg6,smg8,cramp1,msh6,chp1,csde1,hars,gbx1,nsd3,cnga3a,maf1b,atf5a,nek4,fstl3,rab3gap1,mrtfba,npas4a,tgfb2,ncf1,rbm27,tgfb3,taf1b,hipk3a,edar,hipk3b,dnajc2,rc3h1b,npat,znf395a,fech,masp1,emx1,smo,angpt1,n4bp2l2,foxj1b,…
GO:0044270	cellular nitrogen compound catabolic process	Biological process	0.00491387	1.69096	28	495	574	17159	zhx2a,dpys,smg9,smg6,smg8,nudt9,csde1,ncf1,rc3h1b,entpd1,ncbp2,dut,entpd5b,rbm8a,rpl18a,fen1,khk,rpl17,pan2,pgm2l1,pde9aa,tent4a,exosc7,aldh6a1,skic8,mtrex,setmar,hmox1a,
GO:1902808	positive regulation of cell cycle G1/S phase transition	Biological process	0.00494282	3.32153	7	63	574	17159	dbf4,notch2,ddrgk1,rpl17,gins2,kmt2e,cul4b,
GO:0000082	G1/S transition of mitotic cell cycle	Biological process	0.00516943	1.85182	21	339	574	17159	rb1,prim2,prim1,cdkn1a,dgkzb,pole4,ranbp2,npat,smo,carm1,dbf4,mcm8,taf10,bcl2a,crlf3,notch2,rpl17,gins2,kmt2e,kdm7aa,cul4b,
GO:0046700	heterocycle catabolic process	Biological process	0.0053279	1.68077	28	498	574	17159	zhx2a,dpys,smg9,smg6,smg8,nudt9,csde1,ncf1,rc3h1b,entpd1,ncbp2,dut,entpd5b,rbm8a,rpl18a,fen1,khk,rpl17,pan2,pgm2l1,pde9aa,tent4a,exosc7,aldh6a1,skic8,mtrex,setmar,hmox1a,
GO:0006296	nucleotide-excision repair, DNA incision, 5'-to lesion	Biological process	0.00582491	4.27053	5	35	574	17159	rfc4,ercc1,ercc4,chd1l,cul4b,
GO:0009629	response to gravity	Biological process	0.00621927	3.58725	6	50	574	17159	otop1,smg9,hipk3a,hipk3b,iglon5,fosl1a,
GO:0006366	transcription by RNA polymerase II	Biological process	0.00662496	1.23139	123	2986	574	17159	rb1,zbtb16b,zhx2a,mical3a,caprin2,atf6,calcoco1a,rybpb,blzf1,meox2a,cdkn1a,kita,elp2,elp1,stk36,atad2b,tarbp1,ell,strap,zgpat,atmin,cramp1,hars,gbx1,cnga3a,atf5a,fstl3,mrtfba,npas4a,tgfb2,tgfb3,taf1b,hipk3a,hipk3b,dnajc2,znf395a,emx1,smo,n4bp2l2,foxj1b,sp9,dsg2.1,gata5,carm1,klf1,sp3a,polr1a,ttc21b,znf362b,taf10,tgif1,ncbp2,tbx15,aebp1a,nanog,terfa,brd2a,klf15,sox3,sox2,crb2b,mcf2la,ecsit,gcat,bb…
GO:0031326	regulation of cellular biosynthetic process	Biological process	0.00695086	1.17104	182	4646	574	17159	rb1,zbtb16b,zhx2a,esco1,mical3a,caprin2,atf6,uhmk1,kansl1b,calcoco1a,rybpb,blzf1,exd2,meox2a,cdkn1a,kita,elp2,elp1,stk36,atad2b,utp4,pofut1,tarbp1,ell,strap,arg2,zgpat,atmin,slc35a4,smg6,cramp1,msh6,chp1,csde1,hars,gbx1,nsd3,cnga3a,maf1b,atf5a,nek4,fstl3,rab3gap1,mrtfba,npas4a,tgfb2,alg10,ncf1,tgfb3,hipk3a,hipk3b,dnajc2,rc3h1b,npat,znf395a,fech,emx1,rfc4,smo,n4bp2l2,foxj1b,entpd1,sav1,sp9,mknk1,p…
GO:0051171	regulation of nitrogen compound metabolic process	Biological process	0.00706409	1.13161	247	6525	574	17159	rb1,zbtb16b,rnf169,rtn4rl2a,zhx2a,esco1,pik3cg,mical3a,itih2,dusp16,caprin2,atf6,nrp1a,uhmk1,kansl1b,calcoco1a,rybpb,adrb3a,blzf1,exd2,meox2a,cdkn1a,kita,elp2,elp1,stk36,atad2b,utp4,cdk5r2a,pofut1,tarbp1,ell,derl1,strap,arg2,zgpat,atmin,slc35a4,smg6,smg8,cramp1,msh6,chp1,csde1,hars,parpbp,gbx1,nsd3,klhdc10,cnga3a,eef2k,maf1b,map3k14a,atf5a,nek4,fstl3,rab3gap1,mrtfba,npas4a,tgfb2,alg10,ncf1,rbm27,…
GO:0032968	positive regulation of transcription elongation by RNA polymerase II	Biological process	0.00740567	4.03969	5	37	574	17159	ell,brd2a,kmt2a,skic8,eapp,
GO:0033683	nucleotide-excision repair, DNA incision	Biological process	0.00740567	4.03969	5	37	574	17159	rfc4,ercc1,ercc4,chd1l,cul4b,
GO:0035909	aorta morphogenesis	Biological process	0.00740567	4.03969	5	37	574	17159	tgfb2,jag1b,nprl3,mylka,dll4,
GO:0045910	negative regulation of DNA recombination	Biological process	0.00740567	4.03969	5	37	574	17159	msh6,parpbp,terfa,rbm8a,klhl15,
GO:0006310	DNA recombination	Biological process	0.00750579	1.93229	17	263	574	17159	top3a,exd2,msh6,parpbp,rad51c,mcm8,ercc1,ercc4,terfa,rbm8a,fen1,rad50,rag1,rag2,gins2,eme1,klhl15,
GO:0016072	rRNA metabolic process	Biological process	0.00759088	1.97644	16	242	574	17159	tsr2,utp4,tarbp1,polr1a,gtf3c3,mars1,tex10,wdr55,rrp15,wdr43,wdr46,isg20l2,nolc1,nsun5,exosc7,mtrex,
GO:0019219	regulation of nucleobase-containing compound metabolic process	Biological process	0.00803685	1.17377	173	4406	574	17159	rb1,zbtb16b,rnf169,zhx2a,esco1,mical3a,caprin2,atf6,kansl1b,calcoco1a,rybpb,blzf1,meox2a,cdkn1a,kita,elp2,elp1,stk36,atad2b,utp4,pofut1,tarbp1,ell,strap,zgpat,atmin,smg6,cramp1,msh6,chp1,hars,parpbp,gbx1,nsd3,cnga3a,maf1b,atf5a,nek4,fstl3,mrtfba,npas4a,tgfb2,ncf1,rbm27,tgfb3,hipk3a,hipk3b,dnajc2,rc3h1b,npat,znf395a,emx1,rfc4,smo,n4bp2l2,foxj1b,entpd1,sav1,sp9,dsg2.1,gata5,carm1,klf1,sp3a,dbf4,tnr…
GO:0010556	regulation of macromolecule biosynthetic process	Biological process	0.00807768	1.14788	211	5495	574	17159	rb1,zbtb16b,zhx2a,esco1,mical3a,caprin2,atf6,uhmk1,kansl1b,calcoco1a,rybpb,blzf1,exd2,meox2a,cdkn1a,kita,elp2,elp1,stk36,atad2b,utp4,pofut1,tarbp1,ell,strap,arg2,zgpat,atmin,smg9,slc35a4,smg6,smg8,cramp1,msh6,chp1,csde1,hars,gbx1,nsd3,cnga3a,maf1b,atf5a,nek4,fstl3,rab3gap1,mrtfba,npas4a,tgfb2,alg10,ncf1,rbm27,tgfb3,taf1b,hipk3a,edar,hipk3b,dnajc2,rc3h1b,npat,znf395a,fech,masp1,emx1,rfc4,smo,angpt…
GO:1900087	positive regulation of G1/S transition of mitotic cell cycle	Biological process	0.00826229	3.3842	6	53	574	17159	dbf4,notch2,rpl17,gins2,kmt2e,cul4b,
GO:0006357	regulation of transcription by RNA polymerase II	Biological process	0.00833097	1.23067	117	2842	574	17159	rb1,zbtb16b,zhx2a,mical3a,caprin2,atf6,calcoco1a,rybpb,blzf1,meox2a,cdkn1a,kita,elp2,elp1,stk36,atad2b,tarbp1,ell,strap,zgpat,atmin,cramp1,hars,gbx1,cnga3a,atf5a,fstl3,mrtfba,npas4a,tgfb2,tgfb3,hipk3a,hipk3b,dnajc2,znf395a,emx1,smo,n4bp2l2,foxj1b,sp9,dsg2.1,gata5,carm1,klf1,sp3a,ttc21b,znf362b,taf10,tgif1,tbx15,aebp1a,nanog,terfa,brd2a,klf15,sox3,sox2,crb2b,mcf2la,ecsit,gcat,bbs7,jag1b,zfp64,slc3…
GO:1901361	organic cyclic compound catabolic process	Biological process	0.00900968	1.58447	30	566	574	17159	zhx2a,dpys,smg9,smg6,smg8,nudt9,csde1,ncf1,rc3h1b,entpd1,asrgl1,ncbp2,dut,entpd5b,rbm8a,rpl18a,cyp7a1,fen1,khk,rpl17,pan2,pgm2l1,pde9aa,tent4a,exosc7,aldh6a1,skic8,mtrex,setmar,hmox1a,
GO:0006351	DNA-templated transcription	Biological process	0.00930373	1.187	152	3828	574	17159	rb1,zbtb16b,zhx2a,mical3a,caprin2,atf6,kansl1b,calcoco1a,rybpb,blzf1,meox2a,cdkn1a,kita,elp2,elp1,stk36,atad2b,utp4,pofut1,tarbp1,ell,strap,zgpat,atmin,mterf2,cramp1,chp1,hars,gbx1,nsd3,cnga3a,maf1b,atf5a,nek4,fstl3,mrtfba,npas4a,tgfb2,ncf1,tgfb3,taf1b,hipk3a,hipk3b,dnajc2,npat,znf395a,emx1,smo,n4bp2l2,foxj1b,sav1,sp9,dsg2.1,gata5,carm1,klf1,sp3a,tnrc18,polr1a,gtf3c3,ttc21b,mars1,znf362b,taf10,tg…
GO:0060255	regulation of macromolecule metabolic process	Biological process	0.00948673	1.11856	262	7002	574	17159	rb1,zbtb16b,rnf169,rtn4rl2a,zhx2a,esco1,pik3cg,mical3a,itih2,dusp16,caprin2,atf6,nrp1a,uhmk1,kansl1b,calcoco1a,rybpb,adrb3a,blzf1,exd2,meox2a,cdkn1a,kita,elp2,elp1,stk36,atad2b,utp4,cdk5r2a,pofut1,tarbp1,ell,derl1,strap,arg2,zgpat,atmin,smg9,slc35a4,smg6,smg8,cramp1,msh6,chp1,csde1,hars,parpbp,gbx1,nsd3,klhdc10,cnga3a,eef2k,maf1b,map3k14a,atf5a,nek4,fstl3,rab3gap1,mrtfba,npas4a,tgfb2,alg10,ncf1,r…
GO:0006996	organelle organization	Biological process	0.00952547	1.15155	198	5140	574	17159	rb1,rundc1,marchf5,esco1,prim2,tbc1d25,mical3a,prim1,camsap3,avil,top3a,nrp1a,hlcs,kansl1b,pom121,rybpb,dnhd1,hao1,blzf1,kita,stk36,atad2b,pigc,tubgcp5,atmin,alkbh7,smg6,eea1,msh6,chp1,pkp2,dnaaf2,kif20bb,pex12,tram2,fgd1,frmd3,nsd3,stard9,nubpl,tpp1,atf5a,arl1,rad51c,pole4,rab3gap1,pls3,mrtfba,tgfb2,ncf1,ranbp2,tgfb3,ipo4,cplane2,hipk3a,ranbp9,cplane1,hipk3b,rc3h1b,tekt3,rfc4,sytl2a,arhgap10,arh…
GO:0048536	spleen development	Biological process	0.00986701	3.26113	6	55	574	17159	tgfb2,tgfb3,rc3h1b,wdr55,bcl2a,kmt2a,
GO:0031323	regulation of cellular metabolic process	Biological process	0.00988393	1.11902	259	6919	574	17159	rb1,zbtb16b,rnf169,rtn4rl2a,zhx2a,esco1,pik3cg,tbc1d25,mical3a,itih2,dusp16,caprin2,camsap3,atf6,nrp1a,uhmk1,kansl1b,calcoco1a,rybpb,adrb3a,blzf1,exd2,meox2a,cdkn1a,kita,elp2,elp1,stk36,atad2b,utp4,cdk5r2a,pofut1,tarbp1,ell,derl1,strap,arg2,zgpat,atmin,slc35a4,smg6,smg8,cramp1,msh6,chp1,csde1,hars,parpbp,gbx1,nsd3,klhdc10,cnga3a,eef2k,ppp1r27a,maf1b,map3k14a,atf5a,nek4,fstl3,rab3gap1,mrtfba,npas4…
GO:0006260	DNA replication	Biological process	0.0100257	1.71713	22	383	574	17159	esco1,prim2,prim1,top3a,rmi1,msh6,dnajc2,rfc4,lrwd1,dbf4,mcm8,ticrr,dut,terfa,pds5b,fen1,rad50,gins2,eme1,mapk15,twnk,setmar,
GO:0032205	negative regulation of telomere maintenance	Biological process	0.010302	3.73672	5	40	574	17159	smg6,ercc1,ercc4,terfa,rad50,
GO:0006364	rRNA processing	Biological process	0.0103217	2.07817	13	187	574	17159	tsr2,utp4,tarbp1,tex10,wdr55,rrp15,wdr43,wdr46,isg20l2,nolc1,nsun5,exosc7,mtrex,
GO:1901989	positive regulation of cell cycle phase transition	Biological process	0.0105305	2.23695	11	147	574	17159	rb1,rad51c,dbf4,notch2,ddrgk1,rpl17,phox2bb,gins2,kmt2e,mapk15,cul4b,
GO:0043583	ear development	Biological process	0.0111826	1.72464	21	364	574	17159	otomp,otop1,pls3,tgfb2,alg10,tgfb3,foxj1b,ccm2,sox3,sox2,jag1b,bcl2a,phox2bb,mycn,plppr4a,ahi1,hoxa2b,disp1,bmp5,shrprbck1r,dll4,
GO:0009165	nucleotide biosynthetic process	Biological process	0.0114269	1.65311	24	434	574	17159	tk1,gart,cmpk2,elovl1b,entpd1,hacd2,ptgs2b,dut,entpd5b,tjp2b,ppcs,khk,notch2,acsl4a,ppargc1a,dmac2l,rad50,pgm2l1,adss1,slc35b3,rrm1,adora2b,atp5l,fcsk,
GO:0080090	regulation of primary metabolic process	Biological process	0.0115621	1.11831	253	6763	574	17159	rb1,zbtb16b,rnf169,rtn4rl2a,zhx2a,esco1,pik3cg,mical3a,itih2,dusp16,caprin2,atf6,nrp1a,uhmk1,kansl1b,calcoco1a,rybpb,adrb3a,blzf1,exd2,meox2a,cdkn1a,kita,elp2,elp1,stk36,atad2b,utp4,cdk5r2a,pofut1,tarbp1,ell,derl1,strap,zgpat,atmin,slc35a4,smg6,smg8,cramp1,msh6,chp1,csde1,hars,parpbp,gbx1,nsd3,klhdc10,cnga3a,eef2k,maf1b,map3k14a,atf5a,nek4,fstl3,rab3gap1,mrtfba,npas4a,tgfb2,alg10,ncf1,rbm27,ranbp…
GO:0030183	B cell differentiation	Biological process	0.0115785	2.20692	11	149	574	17159	cd79a,kita,sp3a,ptk2bb,bcl2a,notch2,rag1,rag2,plcl2,itfg2,lyl1,
GO:0044237	cellular metabolic process	Biological process	0.0116964	1.0921	322	8814	574	17159	zbtb16b,mmut,marchf2,marchf5,zhx2a,esco1,pik3cg,atp23,prim2,prim1,itih2,abca3b,dusp16,atf6,abcb6b,top3a,nrp1a,uhmk1,hlcs,kansl1b,tut1,chst3a,calcoco1a,rybpb,rmi1,adrb3a,pcsk1,hao1,exd2,meox2a,cdkn1a,kita,elp2,elp1,stk36,dpys,tsr2,utp4,trmo,tk1,pofut1,tarbp1,pigc,ell,bdh1,derl1,zmat2,grapa,strap,gart,csgalnact2,arg2,mterf2,smg9,alkbh7,smg6,smg8,dgkzb,nudt9,msh6,chp1,csde1,hars,dusp23b,rnf103,pex12…
GO:0060271	cilium assembly	Biological process	0.0118981	1.6282	25	459	574	17159	avil,dnhd1,stk36,atmin,dnaaf2,cplane2,cplane1,tekt3,foxj1b,pibf1,ttc21b,cpeb2,ulk4,bbs7,cdk20,intu,cep83,cpeb4b,notch2,pcnt,ptpdc1a,cfap53,ahi1,mapk15,dll4,
GO:0000724	double-strand break repair via homologous recombination	Biological process	0.0120029	2.29952	10	130	574	17159	top3a,exd2,parpbp,rad51c,mcm8,ercc4,fen1,rad50,gins2,klhl15,
GO:0000725	recombinational repair	Biological process	0.0126199	2.28196	10	131	574	17159	top3a,exd2,parpbp,rad51c,mcm8,ercc4,fen1,rad50,gins2,klhl15,
GO:0033260	nuclear DNA replication	Biological process	0.0126722	3.09245	6	58	574	17159	prim2,prim1,rfc4,terfa,fen1,gins2,
GO:0019439	aromatic compound catabolic process	Biological process	0.0127096	1.5704	28	533	574	17159	zhx2a,dpys,smg9,smg6,smg8,nudt9,csde1,ncf1,rc3h1b,entpd1,asrgl1,ncbp2,dut,entpd5b,rbm8a,rpl18a,fen1,khk,rpl17,pan2,pgm2l1,pde9aa,tent4a,exosc7,skic8,mtrex,setmar,hmox1a,
GO:0007293	germarium-derived egg chamber formation	Biological process	0.0146142	2.23088	10	134	574	17159	kansl1b,stk36,rad51c,ppcs,clasp2,rbm8a,nprl3,notch2,nostrin,dll4,
GO:0045444	fat cell differentiation	Biological process	0.0152488	1.78941	17	284	574	17159	zbtb16b,adrb3a,atf5a,lrrc8c,sav1,carm1,ptgs2b,erap1a,bbs7,jag1b,noc3l,ppargc1a,gdf10a,egr2b,aldh6a1,sod2,atf2,
GO:0032786	positive regulation of DNA-templated transcription, elongation	Biological process	0.0152533	3.39701	5	44	574	17159	ell,brd2a,kmt2a,skic8,eapp,
GO:0010948	negative regulation of cell cycle process	Biological process	0.0152575	1.57655	26	493	574	17159	rb1,rybpb,cdkn1a,dgkzb,msh6,atf5a,syf2,smo,tpt1,carm1,ppp4r1,ticrr,terfa,pds5b,bcl2a,kat2a,kat2b,phox2bb,dusp1,cast,eme1,apaf1,ints3,setmar,eed,atf2,
GO:0016570	histone modification	Biological process	0.015858	1.60503	24	447	574	17159	esco1,hlcs,kansl1b,rybpb,nsd3,pole4,carm1,taf10,msl2b,map3k7,kat2a,kat2b,rag1,arid4a,kmt2e,kmt2a,smyd5,skic8,kmt2ba,kdm7aa,setmar,cul4b,eed,atf2,
GO:0032835	glomerulus development	Biological process	0.0159904	2.46546	8	97	574	17159	angpt1,klf15,jag1b,bcl2a,ctnnd1,c3ar1,notch2,plce1,
GO:0007062	sister chromatid cohesion	Biological process	0.0164435	2.64881	7	79	574	17159	rb1,esco1,rad51c,pds5b,fen1,tent4a,smc1b,
GO:0009889	regulation of biosynthetic process	Biological process	0.0164966	1.12708	216	5729	574	17159	rb1,zbtb16b,zhx2a,esco1,mical3a,caprin2,atf6,uhmk1,kansl1b,calcoco1a,rybpb,blzf1,exd2,meox2a,cdkn1a,kita,elp2,elp1,stk36,atad2b,utp4,pofut1,tarbp1,ell,strap,arg2,zgpat,atmin,smg9,slc35a4,smg6,smg8,cramp1,msh6,chp1,csde1,hars,gbx1,nsd3,cnga3a,maf1b,atf5a,nek4,fstl3,rab3gap1,mrtfba,npas4a,tgfb2,alg10,ncf1,rbm27,ranbp2,tgfb3,taf1b,hipk3a,edar,hipk3b,dnajc2,rc3h1b,npat,znf395a,fech,masp1,emx1,rfc4,sm…
GO:0071634	regulation of transforming growth factor beta production	Biological process	0.0167015	3.32153	5	45	574	17159	tgfb2,fbln1,ptgs2b,furinb,atf2,
GO:0090501	RNA phosphodiester bond hydrolysis	Biological process	0.0168349	2.18202	10	137	574	17159	tut1,exd2,smg6,tsnax,ncbp2,isg20l2,fen1,pan2,exosc7,pld6,
GO:0006355	regulation of DNA-templated transcription	Biological process	0.0170191	1.17326	144	3669	574	17159	rb1,zbtb16b,zhx2a,mical3a,caprin2,atf6,kansl1b,calcoco1a,rybpb,blzf1,meox2a,cdkn1a,kita,elp2,elp1,stk36,atad2b,utp4,pofut1,tarbp1,ell,strap,zgpat,atmin,cramp1,chp1,hars,gbx1,nsd3,cnga3a,maf1b,atf5a,nek4,fstl3,mrtfba,npas4a,tgfb2,ncf1,tgfb3,hipk3a,hipk3b,dnajc2,npat,znf395a,emx1,smo,n4bp2l2,foxj1b,sav1,sp9,dsg2.1,gata5,carm1,klf1,sp3a,tnrc18,ttc21b,mars1,znf362b,taf10,tgif1,tbx15,aebp1a,nanog,pica…
GO:0044782	cilium organization	Biological process	0.0171134	1.57667	25	474	574	17159	avil,dnhd1,stk36,atmin,dnaaf2,cplane2,cplane1,tekt3,foxj1b,pibf1,ttc21b,cpeb2,ulk4,bbs7,cdk20,intu,cep83,cpeb4b,notch2,pcnt,ptpdc1a,cfap53,ahi1,mapk15,dll4,
GO:0030216	keratinocyte differentiation	Biological process	0.017417	2.00405	12	179	574	17159	pkp2,tgfb2,sav1,dsg2.1,ptgs2b,evpla,evplb,intu,jag1b,ctnnd1,errfi1a,furinb,
GO:0071704	organic substance metabolic process	Biological process	0.0180762	1.08256	329	9085	574	17159	zbtb16b,mmut,marchf2,marchf5,zhx2a,esco1,pik3cg,atp23,prim2,prim1,itih2,abca3b,dusp16,atf6,abcb6b,top3a,nrp1a,uhmk1,hlcs,kansl1b,tut1,chst3a,pom121,calcoco1a,rybpb,rmi1,adrb3a,pcsk1,hao1,exd2,meox2a,cdkn1a,kita,elp2,elp1,stk36,dpys,tsr2,utp4,trmo,tk1,pofut1,tarbp1,pigc,ell,bdh1,derl1,zmat2,grapa,strap,gart,csgalnact2,arg2,mterf2,smg9,alkbh7,smg6,smg8,dgkzb,nudt9,msh6,chp1,csde1,hars,dusp23b,rnf10…
GO:0051385	response to mineralocorticoid	Biological process	0.0186425	2.58341	7	81	574	17159	bdh1,npas4a,hcn2b,nefla,bcl2a,fosl1a,hcn4,
GO:0042100	B cell proliferation	Biological process	0.0186425	2.58341	7	81	574	17159	cd79a,cdkn1a,msh6,rc3h1b,bcl2a,rag2,plcl2,
GO:0044770	cell cycle phase transition	Biological process	0.0186698	1.42173	38	799	574	17159	rb1,prim2,prim1,cdkn1a,dgkzb,msh6,atf5a,rad51c,pole4,ranbp2,syf2,npat,smo,tpt1,carm1,dbf4,mcm8,ticrr,taf10,anln,clasp2,bcl2a,crlf3,notch2,ddrgk1,pcnt,rpl17,phox2bb,dusp1,gins2,eme1,kmt2e,mapk15,kdm7aa,ints3,setmar,cul4b,atf2,
GO:0016569	covalent chromatin modification	Biological process	0.0187548	1.58029	24	454	574	17159	esco1,hlcs,kansl1b,rybpb,nsd3,pole4,carm1,taf10,msl2b,map3k7,kat2a,kat2b,rag1,arid4a,kmt2e,kmt2a,smyd5,skic8,kmt2ba,kdm7aa,setmar,cul4b,eed,atf2,
GO:0055076	transition metal ion homeostasis	Biological process	0.0192959	2.13527	10	140	574	17159	abcb6b,fech,picalmb,slc30a5,slc30a9,slc46a1,epas1a,sod2,sco2,hmox1a,
GO:0044774	mitotic DNA integrity checkpoint signaling	Biological process	0.0192959	2.13527	10	140	574	17159	cdkn1a,dgkzb,msh6,syf2,tpt1,carm1,ticrr,eme1,setmar,atf2,
GO:0033554	cellular response to stress	Biological process	0.0193856	1.21207	104	2565	574	17159	rnf169,rtn4rl2a,atp23,dusp16,atf6,top3a,chst3a,exd2,cdkn1a,derl1,arg2,alkbh7,slc35a4,dgkzb,msh6,rnf103,parpbp,amfra,klhdc10,eef2k,tpp1,map3k14a,nek4,dnajb12a,rad51c,pole4,mrtfba,tgfb2,ncf1,hipk3a,edar,hipk3b,dnajc2,syf2,fech,rfc4,smo,nefla,tpt1,carm1,mcm8,ercc1,ercc4,vwf,atg4b,mars1,ptgs2b,dusp19b,ticrr,ccm2,map4k6,terfa,cpeb2,rad23ab,ptk2bb,ulk4,wdr43,tjp2b,map3k7,boka,ubiad1,pds5b,bcl2a,niban1a…
GO:0031328	positive regulation of cellular biosynthetic process	Biological process	0.020147	1.21451	101	2486	574	17159	rb1,zbtb16b,mical3a,caprin2,atf6,uhmk1,kansl1b,calcoco1a,rybpb,exd2,meox2a,atad2b,ell,atmin,slc35a4,chp1,cnga3a,atf5a,nek4,fstl3,rab3gap1,mrtfba,npas4a,tgfb2,alg10,ncf1,tgfb3,dnajc2,npat,rfc4,smo,gata5,carm1,klf1,sp3a,dbf4,larp4b,mars1,ptgs2b,taf10,tgif1,nanog,entpd5b,picalmb,cpeb2,brd2a,ptk2bb,klf15,sox2,mcf2la,wdr43,gcat,map3k7,jag1b,ebi3,niban1a,c3ar1,nolc1,slc30a9,crlf3,aebp2,ptprna,cyp7a1,cp…
GO:0097659	nucleic acid-templated transcription	Biological process	0.0207462	1.34632	49	1088	574	17159	atf6,calcoco1a,meox2a,cdkn1a,elp2,elp1,ell,mterf2,atf5a,npas4a,taf1b,hipk3a,hipk3b,gata5,klf1,polr1a,gtf3c3,mars1,taf10,tgif1,ncbp2,nanog,klf15,znf217,nfrkb,notch2,fosl1a,sall1b,kat2a,kat2b,mafaa,ppargc1a,cdx4,phox2bb,tlx2,tcerg1b,mycn,egr2b,arid4a,kmt2a,lzts1,skic8,taf5,actr5,epas1a,ints3,twnk,atf2,crebrf,
GO:0003279	cardiac septum development	Biological process	0.0210769	2.10519	10	142	574	17159	nrp1a,tgfb2,cplane1,smo,xirp2a,sav1,jag1b,nprl3,notch2,bmp5,
GO:1901992	positive regulation of mitotic cell cycle phase transition	Biological process	0.0213443	2.20528	9	122	574	17159	rb1,rad51c,dbf4,notch2,rpl17,phox2bb,gins2,kmt2e,cul4b,
GO:0000723	telomere maintenance	Biological process	0.0221567	2.00507	11	164	574	17159	prim2,prim1,smg6,rad51c,rfc4,ercc1,ercc4,terfa,fen1,rad50,mapk15,
GO:0051591	response to cAMP	Biological process	0.0221567	2.00507	11	164	574	17159	pik3cg,cnga3a,eef2k,hcn2b,carm1,ptk2bb,bcl2a,ptprna,fosl1a,dusp1,hcn4,
GO:0019222	regulation of metabolic process	Biological process	0.0221787	1.09478	278	7591	574	17159	rb1,zbtb16b,rnf169,rtn4rl2a,zhx2a,esco1,pik3cg,tbc1d25,mical3a,itih2,dusp16,caprin2,camsap3,atf6,nrp1a,uhmk1,kansl1b,calcoco1a,rybpb,adrb3a,blzf1,exd2,meox2a,cdkn1a,kita,elp2,elp1,stk36,atad2b,utp4,cdk5r2a,pofut1,tarbp1,ell,derl1,strap,arg2,zgpat,atmin,smg9,slc35a4,smg6,smg8,cramp1,msh6,chp1,csde1,hars,parpbp,gbx1,nsd3,klhdc10,cnga3a,eef2k,ppp1r27a,maf1b,map3k14a,atf5a,nek4,fstl3,rab3gap1,mrtfba,…
GO:0061982	meiosis I cell cycle process	Biological process	0.0222293	1.87738	13	207	574	17159	msh6,rad51c,ercc1,ercc4,cpeb2,brd2a,pds5b,exoc8,cpeb4b,rad50,eme1,mapk15,pld6,
GO:0001889	liver development	Biological process	0.0225165	1.71109	17	297	574	17159	tk1,bdh1,mrtfba,angpt1,klf1,sp3a,vwf,taf10,dut,wdr55,jag1b,bcl2a,igf2r,notch2,cast,sod2,dll4,
GO:0033363	secretory granule organization	Biological process	0.0227882	2.71761	6	66	574	17159	rundc1,arl1,ptprna,bloc1s2,bloc1s3,ap1g1,
GO:0051276	chromosome organization	Biological process	0.0228325	1.28316	64	1491	574	17159	rb1,esco1,prim2,prim1,top3a,hlcs,kansl1b,rybpb,atad2b,tubgcp5,smg6,msh6,nsd3,rad51c,pole4,ipo4,rfc4,pibf1,tpt1,carm1,lrwd1,klf1,tnrc18,ercc1,ercc4,taf10,terfa,rad23ab,brd2a,sox2,msl2b,map3k7,clasp2,pds5b,chd1l,fen1,kat2a,kat2b,cenpi,ppargc1a,dusp1,rad50,rag1,gins2,arid4a,tent4a,kmt2e,kmt2a,smyd5,mapk15,calua,pld6,senp6a,skic8,taf5,actr5,kmt2ba,kdm7aa,twnk,setmar,cul4b,eed,atf2,smc1b,
GO:0032200	telomere organization	Biological process	0.0230528	1.99292	11	165	574	17159	prim2,prim1,smg6,rad51c,rfc4,ercc1,ercc4,terfa,fen1,rad50,mapk15,
GO:1901293	nucleoside phosphate biosynthetic process	Biological process	0.0230726	1.54957	24	463	574	17159	tk1,gart,cmpk2,elovl1b,entpd1,hacd2,ptgs2b,dut,entpd5b,tjp2b,ppcs,khk,notch2,acsl4a,ppargc1a,dmac2l,rad50,pgm2l1,adss1,slc35b3,rrm1,adora2b,atp5l,fcsk,
GO:0003179	heart valve morphogenesis	Biological process	0.0243477	2.67705	6	67	574	17159	rb1,tgfb2,gata5,jag1b,notch2,emilin1b,
GO:0008593	regulation of Notch signaling pathway	Biological process	0.0245164	1.69398	17	300	574	17159	kita,dpys,pofut1,tgfb2,hipk3a,hipk3b,smo,gata5,sox2,crb2b,gas2l2,jag1b,notch2,kat2b,gdpd5b,vps41,dll4,
GO:0016043	cellular component organization	Biological process	0.0248752	1.08388	305	8412	574	17159	rb1,appbp2,rundc1,marchf5,rtn4rl2a,esco1,prim2,tbc1d25,mical3a,prim1,dusp16,cd79a,caprin2,ppp1r9ala,camsap3,btf3l4,avil,top3a,nrp1a,uhmk1,hlcs,kansl1b,chst3a,pom121,rybpb,dnhd1,hao1,blzf1,cdkn1a,kita,elp2,elp1,stk36,dpys,atad2b,dact3a,tk1,pigc,derl1,strap,tubgcp5,atmin,alkbh7,smg6,eea1,msh6,chp1,csde1,pkp2,ncdn,dnaaf2,kif20bb,pex12,tram2,fgd1,frmd3,amfra,gbx1,nsd3,faima,stard9,marveld2a,crispld2,…
GO:1903506	regulation of nucleic acid-templated transcription	Biological process	0.0253582	1.15842	144	3716	574	17159	rb1,zbtb16b,zhx2a,mical3a,caprin2,atf6,kansl1b,calcoco1a,rybpb,blzf1,meox2a,cdkn1a,kita,elp2,elp1,stk36,atad2b,utp4,pofut1,tarbp1,ell,strap,zgpat,atmin,cramp1,chp1,hars,gbx1,nsd3,cnga3a,maf1b,atf5a,nek4,fstl3,mrtfba,npas4a,tgfb2,ncf1,tgfb3,hipk3a,hipk3b,dnajc2,npat,znf395a,emx1,smo,n4bp2l2,foxj1b,sav1,sp9,dsg2.1,gata5,carm1,klf1,sp3a,tnrc18,ttc21b,mars1,znf362b,taf10,tgif1,tbx15,aebp1a,nanog,pica…
GO:0061008	hepaticobiliary system development	Biological process	0.0259224	1.68276	17	302	574	17159	tk1,bdh1,mrtfba,angpt1,klf1,sp3a,vwf,taf10,dut,wdr55,jag1b,bcl2a,igf2r,notch2,cast,sod2,dll4,
GO:0048662	negative regulation of smooth muscle cell proliferation	Biological process	0.0259771	2.63768	6	68	574	17159	cdkn1a,ptgir,tgfb3,ppargc1a,drd4b,sod2,
GO:0009409	response to cold	Biological process	0.0264606	2.40524	7	87	574	17159	adrb3a,tgfb2,vwf,lpla,pcsk1nl,ppargc1a,sod2,
GO:2000278	regulation of DNA biosynthetic process	Biological process	0.0268503	2.11845	9	127	574	17159	cdkn1a,smg6,dnajc2,rfc4,terfa,ptk2bb,c3ar1,dusp1,mapk15,
GO:0016573	histone acetylation	Biological process	0.027136	2.01985	10	148	574	17159	esco1,kansl1b,pole4,taf10,msl2b,map3k7,kat2a,kat2b,kmt2a,atf2,
GO:0071604	transforming growth factor beta production	Biological process	0.0273121	2.93076	5	51	574	17159	tgfb2,fbln1,ptgs2b,furinb,atf2,
GO:0007379	segment specification	Biological process	0.0276773	2.59945	6	69	574	17159	meox2a,cramp1,aebp2,irx3b,hoxa2b,dll4,
GO:0048483	autonomic nervous system development	Biological process	0.0276773	2.59945	6	69	574	17159	nrp1a,smo,pds5b,phox2bb,tlx2,egr2b,
GO:0015872	dopamine transport	Biological process	0.0276773	2.59945	6	69	574	17159	htr6,hcn2b,entpd1,drd4b,mapk15,hcn4,
GO:0034333	adherens junction assembly	Biological process	0.0279514	2.37791	7	88	574	17159	arhgap6,ptk2bb,klf15,crb2b,tjp2b,bcl2a,sptbn5,
GO:0034405	response to fluid shear stress	Biological process	0.0294161	2.8744	5	52	574	17159	tgfb2,tgfb3,ptgs2b,ptk2bb,ubiad1,
GO:0006418	tRNA aminoacylation for protein translation	Biological process	0.0294161	2.8744	5	52	574	17159	hars,yars2,mars1,lars2,sars1,
GO:2001021	negative regulation of response to DNA damage stimulus	Biological process	0.0294983	2.35119	7	89	574	17159	rnf169,parpbp,tpt1,ercc1,ercc4,terfa,klhl15,
GO:0045935	positive regulation of nucleobase-containing compound metabolic process	Biological process	0.0296164	1.20226	96	2387	574	17159	rb1,zbtb16b,mical3a,caprin2,atf6,kansl1b,calcoco1a,rybpb,meox2a,atad2b,ell,atmin,msh6,cnga3a,atf5a,nek4,fstl3,mrtfba,npas4a,tgfb2,ncf1,tgfb3,dnajc2,rc3h1b,npat,rfc4,smo,gata5,carm1,klf1,sp3a,dbf4,ercc1,mars1,taf10,tgif1,ncbp2,nanog,entpd5b,picalmb,terfa,brd2a,ptk2bb,klf15,sox2,mcf2la,wdr43,gcat,jag1b,zfp64,c3ar1,nolc1,slc30a9,crlf3,aebp2,ptprna,notch2,ddrgk1,irx3b,fosl1a,kat2a,kat2b,mafaa,ppargc1…
GO:2001141	regulation of RNA biosynthetic process	Biological process	0.0298053	1.15222	144	3736	574	17159	rb1,zbtb16b,zhx2a,mical3a,caprin2,atf6,kansl1b,calcoco1a,rybpb,blzf1,meox2a,cdkn1a,kita,elp2,elp1,stk36,atad2b,utp4,pofut1,tarbp1,ell,strap,zgpat,atmin,cramp1,chp1,hars,gbx1,nsd3,cnga3a,maf1b,atf5a,nek4,fstl3,mrtfba,npas4a,tgfb2,ncf1,tgfb3,hipk3a,hipk3b,dnajc2,npat,znf395a,emx1,smo,n4bp2l2,foxj1b,sav1,sp9,dsg2.1,gata5,carm1,klf1,sp3a,tnrc18,ttc21b,mars1,znf362b,taf10,tgif1,tbx15,aebp1a,nanog,pica…
GO:0015807	L-amino acid transport	Biological process	0.0298448	2.19404	8	109	574	17159	slc1a4,arg2,rab3gap1,slc25a18,hcn2b,slc7a3b,serinc1,hcn4,
GO:0006261	DNA-templated DNA replication	Biological process	0.030265	1.8491	12	194	574	17159	prim2,prim1,msh6,rfc4,lrwd1,ticrr,terfa,fen1,gins2,eme1,twnk,setmar,
GO:0018205	peptidyl-lysine modification	Biological process	0.0304378	1.54019	22	427	574	17159	esco1,hlcs,kansl1b,nsd3,pole4,ranbp2,taf10,klf15,msl2b,map3k7,kat2a,kat2b,ppargc1a,kmt2e,kmt2a,smyd5,senp6a,skic8,kmt2ba,setmar,eed,atf2,
GO:0016571	histone methylation	Biological process	0.0305976	2.06957	9	130	574	17159	nsd3,carm1,kmt2e,kmt2a,smyd5,skic8,kmt2ba,setmar,eed,
GO:0006354	DNA-templated transcription elongation	Biological process	0.0305976	2.06957	9	130	574	17159	elp2,elp1,ell,ncbp2,brd2a,gins2,kmt2a,skic8,eapp,
GO:0042113	B cell activation	Biological process	0.0307604	1.71147	15	262	574	17159	cd79a,cdkn1a,kita,msh6,rc3h1b,sp3a,ercc1,ptk2bb,bcl2a,notch2,rag1,rag2,plcl2,itfg2,lyl1,
GO:0035282	segmentation	Biological process	0.0312677	1.45317	28	576	574	17159	appbp2,btf3l4,nrp1a,meox2a,stk36,pofut1,tubgcp5,cramp1,npas4a,tgfb2,emx1,smo,brd2a,sox2,crb2b,rbm8a,jag1b,aebp2,notch2,irx3b,acsl4a,kat2a,egr2b,hoxa2b,pld6,bmp5,scube2,dll4,
GO:0043966	histone H3 acetylation	Biological process	0.0312945	2.52623	6	71	574	17159	pole4,taf10,map3k7,kat2a,kat2b,kmt2a,
GO:0048839	inner ear development	Biological process	0.0317188	1.61588	18	333	574	17159	otomp,otop1,pls3,tgfb2,alg10,tgfb3,foxj1b,ccm2,sox3,sox2,jag1b,phox2bb,mycn,plppr4a,ahi1,disp1,shrprbck1r,dll4,
GO:0018393	internal peptidyl-lysine acetylation	Biological process	0.033061	1.95384	10	153	574	17159	esco1,kansl1b,pole4,taf10,msl2b,map3k7,kat2a,kat2b,kmt2a,atf2,
GO:1902600	proton transmembrane transport	Biological process	0.033061	1.95384	10	153	574	17159	otop1,hvcn1,chp1,slc25a18,slc30a5,slc45a4b,dmac2l,slc46a1,drd4b,atp5l,
GO:0018394	peptidyl-lysine acetylation	Biological process	0.0331081	1.77451	13	219	574	17159	esco1,kansl1b,pole4,taf10,klf15,msl2b,map3k7,kat2a,kat2b,ppargc1a,kmt2e,kmt2a,atf2,
GO:0007093	mitotic cell cycle checkpoint signaling	Biological process	0.0331081	1.77451	13	219	574	17159	rb1,cdkn1a,dgkzb,msh6,syf2,tpt1,carm1,ticrr,dusp1,eme1,ints3,setmar,atf2,
GO:0006396	RNA processing	Biological process	0.0338156	1.33205	43	965	574	17159	tut1,elp1,tsr2,utp4,trmo,tarbp1,zmat2,strap,rbm27,syf2,yrdc,trmt44,trmt11,ncbp2,trpt1,tex10,brd2a,wdr55,rrp15,wdr43,wdr46,prpf39,rbm8a,zfp64,isg20l2,nolc1,nsun5,sall1b,pus7,ppargc1a,tcerg1b,mycn,qtrt1,tent4a,ppwd1,exosc7,prpf40a,pld6,sars1,nsrp1,mtrex,ints3,gpkow,
GO:0043039	tRNA aminoacylation	Biological process	0.0339237	2.76794	5	54	574	17159	hars,yars2,mars1,lars2,sars1,
GO:0034968	histone lysine methylation	Biological process	0.0343016	2.13527	8	112	574	17159	nsd3,kmt2e,kmt2a,smyd5,skic8,kmt2ba,setmar,eed,
GO:0010564	regulation of cell cycle process	Biological process	0.0347595	1.31064	47	1072	574	17159	rb1,rybpb,cdkn1a,atmin,dgkzb,msh6,kif20bb,atf5a,rad51c,ranbp2,syf2,smo,tpt1,carm1,gipc1,dbf4,ppp4r1,ptgs2b,ticrr,terfa,anln,clasp2,pds5b,bcl2a,crlf3,fen1,notch2,ddrgk1,pcnt,kat2a,kat2b,rpl17,phox2bb,dusp1,cast,gins2,eme1,kmt2e,prpf40a,mapk15,senp6a,apaf1,ints3,setmar,cul4b,eed,atf2,
GO:0046683	response to organophosphorus	Biological process	0.0352394	1.75845	13	221	574	17159	pik3cg,cnga3a,eef2k,hcn2b,entpd1,carm1,ptgs2b,ptk2bb,bcl2a,ptprna,fosl1a,dusp1,hcn4,
GO:0051099	positive regulation of binding	Biological process	0.0354552	1.67942	15	267	574	17159	rb1,caprin2,nrp1a,derl1,fgd1,amfra,tgfb2,hipk3a,hipk3b,eif2b4,ddrgk1,kat2a,kat2b,plcl2,ralba,
GO:0043038	amino acid activation	Biological process	0.0363294	2.71761	5	55	574	17159	hars,yars2,mars1,lars2,sars1,
GO:0060325	face morphogenesis	Biological process	0.0363294	2.71761	5	55	574	17159	crispld2,rab3gap1,tgfb2,tgfb3,jag1b,
GO:0051568	histone H3-K4 methylation	Biological process	0.0372756	2.42382	6	74	574	17159	nsd3,kmt2e,kmt2a,skic8,kmt2ba,setmar,
GO:0014047	glutamate secretion	Biological process	0.0372756	2.42382	6	74	574	17159	htr6,rab3gap1,hcn2b,gipc1,gls2b,hcn4,
GO:0055072	iron ion homeostasis	Biological process	0.0380975	2.22613	7	94	574	17159	abcb6b,fech,picalmb,slc46a1,epas1a,sod2,hmox1a,
GO:0060411	cardiac septum morphogenesis	Biological process	0.0380975	2.22613	7	94	574	17159	nrp1a,tgfb2,smo,sav1,jag1b,notch2,bmp5,
GO:0046686	response to cadmium ion	Biological process	0.0380975	2.22613	7	94	574	17159	dusp16,abcb6b,bdh1,arg2,ncf1,dusp8b,sod2,
GO:0006368	transcription elongation by RNA polymerase II	Biological process	0.0391892	2.07956	8	115	574	17159	elp2,elp1,ell,ncbp2,brd2a,kmt2a,skic8,eapp,
GO:0032784	regulation of DNA-templated transcription elongation	Biological process	0.0394207	2.3915	6	75	574	17159	ell,brd2a,gins2,kmt2a,skic8,eapp,
GO:0010628	positive regulation of gene expression	Biological process	0.0396045	1.16821	112	2866	574	17159	rb1,zbtb16b,mical3a,caprin2,atf6,uhmk1,kansl1b,calcoco1a,rybpb,exd2,meox2a,kita,atad2b,ell,atmin,slc35a4,msh6,cnga3a,atf5a,nek4,fstl3,rab3gap1,mrtfba,npas4a,tgfb2,ncf1,rbm27,tgfb3,taf1b,hipk3a,edar,hipk3b,dnajc2,npat,smo,fbln1,avpr2aa,pibf1,gata5,carm1,klf1,sp3a,larp4b,polr1a,lpla,mars1,ptgs2b,taf10,tgif1,ncbp2,nanog,picalmb,terfa,cpeb2,brd2a,ptk2bb,klf15,sox2,arfgef2,mcf2la,wdr43,gcat,map3k7,jag…
GO:1902806	regulation of cell cycle G1/S phase transition	Biological process	0.0397936	1.72719	13	225	574	17159	rb1,cdkn1a,dgkzb,smo,carm1,dbf4,bcl2a,notch2,ddrgk1,rpl17,gins2,kmt2e,cul4b,
GO:0006475	internal protein amino acid acetylation	Biological process	0.0398386	1.89201	10	158	574	17159	esco1,kansl1b,pole4,taf10,msl2b,map3k7,kat2a,kat2b,kmt2a,atf2,
GO:0051188	cofactor biosynthetic process	Biological process	0.040649	1.64855	15	272	574	17159	abcb6b,gart,ncf1,fech,elovl1b,hacd2,ptgs2b,ppcs,ubiad1,mocos,khk,acsl4a,mocs1,pgm2l1,sod2,
GO:0042254	ribosome biogenesis	Biological process	0.040649	1.64855	15	272	574	17159	tsr2,utp4,tarbp1,ipo4,tex10,wdr55,rrp15,wdr43,wdr46,isg20l2,nolc1,nsun5,urb2,exosc7,mtrex,
GO:0045893	positive regulation of DNA-templated transcription	Biological process	0.0408033	1.21254	78	1923	574	17159	rb1,zbtb16b,mical3a,caprin2,atf6,kansl1b,calcoco1a,rybpb,meox2a,atad2b,ell,atmin,cnga3a,atf5a,nek4,fstl3,mrtfba,npas4a,tgfb2,ncf1,tgfb3,dnajc2,npat,smo,gata5,carm1,klf1,sp3a,mars1,taf10,tgif1,nanog,picalmb,brd2a,klf15,sox2,mcf2la,wdr43,gcat,jag1b,nolc1,slc30a9,crlf3,aebp2,ptprna,notch2,ddrgk1,irx3b,fosl1a,kat2a,kat2b,mafaa,ppargc1a,cdx4,phox2bb,tlx2,bloc1s2,mycn,egr2b,kmt2e,cavin4b,kmt2a,ahi1,hox…
GO:0035966	response to topologically incorrect protein	Biological process	0.0422203	1.71198	13	227	574	17159	dusp16,atf6,derl1,amfra,tpp1,dnajb12a,boka,erp44,dusp8b,rhbdd1,nploc4,klhl15,crebrf,
GO:0000956	nuclear-transcribed mRNA catabolic process	Biological process	0.0432759	1.74988	12	205	574	17159	smg9,smg6,smg8,csde1,rc3h1b,ncbp2,rbm8a,rpl18a,rpl17,pan2,exosc7,skic8,
GO:0051252	regulation of RNA metabolic process	Biological process	0.0438563	1.13099	153	4044	574	17159	rb1,zbtb16b,zhx2a,mical3a,caprin2,atf6,kansl1b,calcoco1a,rybpb,blzf1,meox2a,cdkn1a,kita,elp2,elp1,stk36,atad2b,utp4,pofut1,tarbp1,ell,strap,zgpat,atmin,smg6,cramp1,chp1,hars,gbx1,nsd3,cnga3a,maf1b,atf5a,nek4,fstl3,mrtfba,npas4a,tgfb2,ncf1,rbm27,tgfb3,hipk3a,hipk3b,dnajc2,rc3h1b,npat,znf395a,emx1,smo,n4bp2l2,foxj1b,sav1,sp9,dsg2.1,gata5,carm1,klf1,sp3a,tnrc18,ttc21b,mars1,znf362b,taf10,tgif1,ncbp2…
GO:0002312	B cell activation involved in immune response	Biological process	0.0439418	2.32938	6	77	574	17159	msh6,ercc1,ptk2bb,notch2,plcl2,itfg2,
GO:0035904	aorta development	Biological process	0.0439418	2.32938	6	77	574	17159	tgfb2,jag1b,nprl3,notch2,mylka,dll4,
GO:0051412	response to corticosterone	Biological process	0.0441633	2.57705	5	58	574	17159	bdh1,npas4a,nefla,bcl2a,fosl1a,
GO:0070268	cornification	Biological process	0.0441633	2.57705	5	58	574	17159	pkp2,dsg2.1,evpla,evplb,furinb,
GO:1900181	negative regulation of protein localization to nucleus	Biological process	0.0441633	2.57705	5	58	574	17159	dusp16,chp1,angpt1,polr1a,dusp8b,
GO:0044085	cellular component biogenesis	Biological process	0.0458631	1.11795	173	4626	574	17159	rb1,appbp2,cd79a,ppp1r9ala,camsap3,btf3l4,avil,nrp1a,dnhd1,kita,elp2,elp1,stk36,dpys,tsr2,atad2b,utp4,tk1,tarbp1,pigc,derl1,strap,tubgcp5,atmin,chp1,csde1,pkp2,dnaaf2,fgd1,amfra,stard9,marveld2a,nubpl,eef2k,dnajb12a,rad51c,rab3gap1,pls3,npas4a,ncf1,tgfb3,taf1b,ipo4,cplane2,hipk3a,ranbp9,cplane1,hipk3b,rc3h1b,fech,tekt3,angpt1,arhgap6,iglon5,foxj1b,entpd1,tmod4,bmb,nefla,cpdb,arhgap24,sec24d,arhga…
GO:0010557	positive regulation of macromolecule biosynthetic process	Biological process	0.0461863	1.15503	118	3054	574	17159	rb1,zbtb16b,mical3a,caprin2,atf6,uhmk1,kansl1b,calcoco1a,rybpb,exd2,meox2a,kita,atad2b,ell,atmin,slc35a4,msh6,chp1,cnga3a,atf5a,nek4,fstl3,rab3gap1,mrtfba,npas4a,tgfb2,alg10,ncf1,rbm27,tgfb3,taf1b,hipk3a,edar,hipk3b,dnajc2,npat,rfc4,smo,fbln1,avpr2aa,pibf1,gata5,carm1,klf1,sp3a,dbf4,larp4b,polr1a,lpla,mars1,ptgs2b,taf10,tgif1,ncbp2,nanog,picalmb,terfa,cpeb2,brd2a,ptk2bb,klf15,sox2,arfgef2,mcf2la,…
GO:1903053	regulation of extracellular matrix organization	Biological process	0.0463189	2.29952	6	78	574	17159	rb1,tgfb2,sec24d,clasp2,phldb1a,emilin1b,
GO:0000726	non-recombinational repair	Biological process	0.0469821	2.53337	5	59	574	17159	atp23,ercc1,ercc4,rad50,setmar,
GO:0034198	cellular response to amino acid starvation	Biological process	0.0469821	2.53337	5	59	574	17159	cdkn1a,nprl3,rpl17,mapk15,itfg2,
GO:0034243	regulation of transcription elongation by RNA polymerase II	Biological process	0.0469821	2.53337	5	59	574	17159	ell,brd2a,kmt2a,skic8,eapp,
GO:0009066	aspartate family amino acid metabolic process	Biological process	0.0469821	2.53337	5	59	574	17159	asrgl1,aass,aldh7a1,adss1,phykpl,
GO:0006974	DNA damage response	Biological process	0.0471455	1.29973	43	989	574	17159	rnf169,atp23,top3a,exd2,cdkn1a,alkbh7,dgkzb,msh6,parpbp,nek4,rad51c,pole4,syf2,rfc4,tpt1,carm1,mcm8,ercc1,ercc4,ticrr,terfa,rad23ab,boka,pds5b,bcl2a,slc30a9,chd1l,fen1,mrps35,rad50,gins2,eme1,tent4a,mapk15,actr5,sod2,nploc4,klhl15,ints3,setmar,cul4b,atf2,ascc1,
GO:0044772	mitotic cell cycle phase transition	Biological process	0.0482673	1.36884	31	677	574	17159	rb1,prim2,prim1,cdkn1a,dgkzb,msh6,rad51c,pole4,ranbp2,syf2,npat,smo,tpt1,carm1,dbf4,mcm8,ticrr,taf10,anln,clasp2,bcl2a,crlf3,notch2,pcnt,rpl17,phox2bb,dusp1,gins2,kmt2e,kdm7aa,cul4b,
GO:0002244	hematopoietic progenitor cell differentiation	Biological process	0.0484938	1.76791	11	186	574	17159	kita,fstl3,n4bp2l2,anln,jag1b,bcl2a,notch2,pus7,kmt2a,thsd1,dll4,
GO:0034655	nucleobase-containing compound catabolic process	Biological process	0.048545	1.38485	29	626	574	17159	zhx2a,dpys,smg9,smg6,smg8,nudt9,csde1,ncf1,rc3h1b,entpd1,ncbp2,dut,entpd5b,rbm8a,rpl18a,fen1,khk,notch2,ppargc1a,rpl17,pan2,pgm2l1,pde9aa,tent4a,exosc7,skic8,apaf1,mtrex,setmar,
GO:0070997	neuron death	Biological process	0.0487745	2.27041	6	79	574	17159	rb1,meox2a,qser1,boka,bcl2a,apaf1,
GO:0006865	amino acid transport	Biological process	0.0488473	1.71639	12	209	574	17159	htr6,slc1a4,arg2,rab3gap1,slc25a18,hcn2b,gipc1,slc38a10,slc7a3b,serinc1,gls2b,hcn4,
GO:0043588	skin development	Biological process	0.0498519	1.52866	18	352	574	17159	abcb6b,pkp2,tgfb2,edar,smo,fbln1,sav1,dsg2.1,cldng,ptgs2b,evpla,evplb,intu,jag1b,bcl2a,ctnnd1,errfi1a,furinb,
GO:0003197	endocardial cushion development	Biological process	0.0499053	2.49114	5	60	574	17159	tgfb2,tgfb3,gata5,jag1b,bmp5,
GO:0044458	motile cilium assembly	Biological process	0.0499053	2.49114	5	60	574	17159	atmin,cpeb2,ulk4,intu,cpeb4b,
GO:0046688	response to copper ion	Biological process	0.0499053	2.49114	5	60	574	17159	dusp16,abcb6b,tk1,bcl2a,dusp8b,

## Sheet: KEGG
Term Name	MainClass	GeneHitsInSelectedSet	AllGenesInSelectedSet	GeneHitsInBackground	AllGenesInBackground	p-value	enrichFactor	GeneListInSelectedSets
B 09124 Replication and repair	A09120 Genetic Information Processing	17	530	200	18958	4.93e-05	3.04043	[ercc1, cul4b, pole4, ercc4, rad50, aste1b, msh6, fen1, rfc4, rad23ab, prim2, prim1, top3a, rmi1, eme1, rnaseh2c, rad51c]
03032 DNA replication proteins	A09180 Brite Hierarchies	14	530	153	18958	0.000103	3.27305	[cul4b, pole4, ercc4, rad50, fen1, terfa, rfc4, mcm8, prim2, prim1, top3a, gins2, smg6, rnaseh2c]
03016 Transfer RNA biogenesis	A09180 Brite Hierarchies	16	530	198	18958	0.000148	2.89049	[sars1, tarbp1, qtrt1, lars2, elp2, elp1, mtrex, hars, trmt11, trmt44, tent4a, mars1, trpt1, pus7, trmt2b, yars2]
03030 DNA replication	A09120 Genetic Information Processing	6	530	39	18958	0.000691	5.50305	[rfc4, pole4, prim2, prim1, fen1, rnaseh2c]
03400 DNA repair and recombination proteins	A09180 Brite Hierarchies	24	530	432	18958	0.00117689	1.98721	[ercc1, ap5m1, cul4b, pole4, dut, ercc4, rad50, aste1b, msh6, pls3, fen1, nudt15, exd2, rnf169, isg20l2, rfc4, rrm1, rad23ab, nek4, top3a, rmi1, eme1, ppp4r1, rad51c]
03460 Fanconi anemia pathway	A09120 Genetic Information Processing	7	530	60	18958	0.00137516	4.17314	[ercc1, ercc4, aste1b, top3a, rmi1, eme1, rad51c]
03009 Ribosome biogenesis	A09180 Brite Hierarchies	18	530	319	18958	0.00394778	2.01836	[dnajc21, nploc4, ddx10, mtrex, ddx55, tsr2, isg20l2, rexo1, nsun5, tex10, utp4, eif3ja, wdr43, noc3l, brd2a, wdr46, urb2, ipo4]
03420 Nucleotide excision repair	A09120 Genetic Information Processing	6	530	55	18958	0.0042164	3.90216	[ercc1, rfc4, cul4b, pole4, rad23ab, ercc4]
01522 Endocrine resistance	A09160 Human Diseases	12	530	184	18958	0.00571573	2.33281	[rb1, jag1b, notchl, abcb11b, cdkn1a, grapa, carm1, bcl2a, ptk2bb, crb2b, notch2, dll4]
03440 Homologous recombination	A09120 Genetic Information Processing	5	530	44	18958	0.00740998	4.06475	[rad50, aste1b, top3a, eme1, rad51c]
B 09104 Nucleotide metabolism	A09100 Metabolism	14	530	240	18958	0.00783326	2.08657	[dut, pde6b, pde6a, pde9aa, nudt9, adss1, dpys, cmpk2, gart, entpd5b, entpd1, rrm1, tk1, pgm2l1]
A09120 Genetic Information Processing	A09120 Genetic Information Processing	61	530	1604	18958	0.00848994	1.36032	[sars1, skic8, pan2, rad50, rpl18a, taf5, sec24d, mettl13, rad23ab, atf5a, prim2, prim1, utp4, brd2a, tcerg1b, epas1a, dnajb12a, rad51c, pole4, nploc4, aste1b, derl1, zmat2, mtrex, fen1, atf6, ubqln4, top3a, ranbp2, cblc, polr1a, wdr43, eme1, smg6, ipo4, ercc1, cul4b, ercc4, syf2, msh6, hars, pom121, rfc4, tent4a, mars1, rbm8a, lman2la, rmi1, yars2, exosc7, lars2, amfra, taf10, bcl2a, rpl17, rexo…
04330 Notch signaling pathway	A09130 Environmental Information Processing	7	530	89	18958	0.0123166	2.81336	[jag1b, notchl, crb2b, kat2a, notch2, kat2b, dll4]
00780 Biotin metabolism	A09100 Metabolism	2	530	7	18958	0.0149238	10.2199	[hlcs, oxsm]
00240 Pyrimidine metabolism	A09100 Metabolism	7	530	94	18958	0.0162642	2.66371	[rrm1, dut, dpys, cmpk2, tk1, entpd5b, entpd1]
00970 Aminoacyl-tRNA biosynthesis	A09120 Genetic Information Processing	5	530	54	18958	0.0172083	3.31202	[sars1, mars1, lars2, hars, yars2]
00310 Lysine degradation	A09100 Metabolism	9	530	144	18958	0.0200088	2.23561	[smyd1a, aldh7a1, kmt2e, kmt2ba, kmt2a, phykpl, nsd3, aass, setmar]
01007 Amino acid related enzymes	A09180 Brite Hierarchies	6	530	77	18958	0.0206949	2.78726	[sars1, mars1, lars2, hars, gcat, yars2]
05161 Hepatitis B	A09160 Human Diseases	14	530	273	18958	0.0218989	1.83435	[rb1, mycn, grapa, map3k7, bcl2a, tgfb2, atf2, atf5a, apaf1, tgfb3, cdkn1a, ptk2bb, tyk2, egr2b]
A09100 Metabolism	A09100 Metabolism	82	530	2368	18958	0.0230617	1.23865	[sult5a1, smyd1a, dut, etnppl, dpys, chpt1, mmut, entpd5b, aspdh, rrm1, pik3cg, acsl2, kmt2ba, dpagt1, mocos, phykpl, sphk2, tk1, pgm2l1, pofut1, galk2, erap1a, pigc, cyp7a1, aldh7a1, chsy1, ca4a, bdh1, gart, aass, csgalnact2, khk, alg9, arg2, alg10, oxsm, atp5l, setmar, hacd2, gcat, gls2b, cul4b, dgkzb, pde6b, ppcs, hlcs, pde6a, irg1l, pde9aa, nudt9, gnsb, acsl4a, adss1, cdk20, fech, lpla, chst3…
03036 Chromosome and associated proteins	A09180 Brite Hierarchies	60	530	1663	18958	0.0243692	1.29055	[smyd1a, elp2, aebp2, elp1, bloc1s2, ninl, taf5, pibf1, bicdl2l, bicral, actr5, pane1, esco1, kmt2ba, nek4, prim1, lmbrd2b, carm1, chd1l, brd2a, tarbp1, rpgrip1, ddx55, kdm7aa, rsf1a, tubgcp5, nfrkb, cep170ba, alkbh7, setmar, cul4b, ttc21b, msl2b, arid4a, eed, kansl1b, ddx43, bbs7, pcnt, rfc4, kmt2e, clasp2, rybpb, pds5b, kmt2a, sall1b, kif20bb, kat2a, smc1b, kat2b, ahi1, nsd3, cenpi, taf10, bcl2…
00532 Glycosaminoglycan biosynthesis - chondroitin sulfate / dermatan sulfate	A09100 Metabolism	4	530	42	18958	0.0292572	3.40665	[chsy1, chst7, chst3a, csgalnact2]
01009 Protein phosphatases and associated proteins	A09180 Brite Hierarchies	31	530	787	18958	0.0351573	1.40898	[rb1, gpr185a, zfyve16, chp1, ppp1r27a, cdk20, pcnt, dusp23b, ptprna, sytl2a, ptpn3, dusp19b, dusp8b, dusp16, ptk2bb, sytl5, tns1b, ppp1r9ala, ell, camsap3, rpgrip1, ddx55, svep1, bcl2a, plcl1, plcl2, rbm27, nefla, dusp1, ptpdc1a, ppp4r1]
04214 Apoptosis - fly	A09140 Cellular Processes	9	530	160	18958	0.0361166	2.01205	[atf5a, dusp8b, apaf1, dusp16, map3k7, btf3l4, epas1a, sav1, boka]
B 09176 Drug resistance: antineoplastic	A09160 Human Diseases	17	530	380	18958	0.0393498	1.60023	[rb1, ercc1, jag1b, msh6, grapa, bcl2a, crb2b, gart, notchl, abcb11b, apaf1, cdkn1a, carm1, ptk2bb, notch2, slc46a1, dll4]
B 09182 Protein families: genetic information processing	A09180 Brite Hierarchies	288	530	9582	18958	0.0418357	1.07511	[rb1, dut, zbtb16b, nanog, picalmb, marchf2, terfa, cpeb2, rnf169, marchf5, esco1, pik3cg, eif2b4, rad23ab, prim2, atp23, tex10, mical3a, prim1, lmbrd2b, brd2a, sytl5, klf15, erap1a, sox3, sox2, caprin2, rpgrip1, plekhm2, arfgef2, atf6, cep170ba, cog8, top3a, mcf2la, cblc, wdr43, gcc1, wdr46, ecsit, ap5m1, msl2b, kansl1b, prpf39, abtb1, tut1, cdk20, bbs7, dcaf15, pom121, ubiad1, clasp2, rbm8a, ry…
B 09105 Amino acid metabolism	A09100 Metabolism	19	530	441	18958	0.0422135	1.5411	[gls2b, smyd1a, cul4b, aldh7a1, ddc, nsd3, adss1, mmut, aass, aldh6a1, arg2, kmt2e, kmt2ba, gpkow, kmt2a, phykpl, asrgl1, setmar, gcat]
00061 Fatty acid biosynthesis	A09100 Metabolism	3	530	28	18958	0.0424208	3.83248	[acsl2, acsl4a, oxsm]
