# Supplementary material for: Genomic Insights Into Carnivorous Fish in the Characiformes
Source: Ecol Evol. 2026 Apr 13;16(4):e73478. doi: 10.1002/ece3.73478 (PMC13071475; doi:10.1002/ece3.73478)
Supplement: Supplementary file 7 — Table S7: Genes with amino acid substitutions (153 genes in total), of which 52 genes had mutations located in conserved domains. [file ECE3-16-e73478-s003.xlsx]

## Sheet: Sheet1
Gene	Site	S. brasiliensis	A. altus	C. erythropterus	H. malabaricus	C. idella	C. macropomum	M. macrocephalus	D. sexfasciatus	P. mesopotamicus
acanb	541	N	N	N	N	-	K	T	K	K
ackr4a	345	L	L	L	L	S	I	I	A	I
adam23b	175	I	I	I	I	N	V	V	N	V
adcy5	978	S	S	S	S	N	N	N	L	N
airim	74	S	S	S	S	A	A	A	A	A
ak2	183	N	N	N	N	T	T	T	K	T
ak9	843	G	G	G	G	S	E	S	D	E
atf7ip	781	P	P	P	P	S	S	S	T	S
calcrl2	390	V	V	V	V	I	I	I	I	I
cdhr5b	445	D	D	D	D	R	S	S	N	A
cenpi	349	K	K	K	K	R	T	T	P	T
crygmxl2	81	V	V	V	V	I	I	I	I	I
dhx40	150	I	I	I	I	V	V	V	V	V
dkk3b	151	E	E	E	E	G	G	G	D	G
duox	303	K	K	K	K	E	E	E	E	E
elf3	52	T	T	T	T	N	N	S	A	N
enpep	438	D	D	D	D	E	T	T	T	T
enpep	722	T	T	T	T	E	E	A	A	E
f5	1512	G	G	G	G	A	S	S	S	S
fat2	3547	P	P	P	P	Q	S	S	-	S
fbn2a	539	V	V	V	V	A	I	I	D	I
fga	542	E	E	E	E	D	D	D	K	D
frrs1b	120	G	G	G	G	E	E	D	E	E
glmp	362	S	S	S	S	K	G	N	A	G
hsd17b7	222	Q	Q	Q	Q	R	K	K	K	K
il6r	67	A	A	A	A	T	G	H	H	G
itpr3	2449	S	S	S	S	F	T	T	T	T
man2a1	327	S	S	S	S	A	A	A	A	A
mos	300	Y	Y	Y	Y	H	H	H	H	H
mrrf	215	T	T	T	T	S	A	V	S	A
narf	450	H	H	H	H	R	R	R	R	R
narfl	429	D	D	D	D	E	E	A	E	E
ncdn	375	C	C	C	C	F	S	S	S	S
nek9	487	S	S	S	S	N	C	C	A	C
pdf	147	K	K	K	K	N	A	M	S	T
phospho1	71	G	G	G	G	S	S	S	S	S
rnf169	38	S	S	S	S	T	P	P	P	P
rsrp1	312	N	N	N	N	T	A	A	T	A
scamp2	278	I	I	I	I	V	V	V	V	V
sec24d	947	S	S	S	S	N	N	N	G	N
slc26a10	575	N	N	N	N	D	S	S	-	S
syne2b	114	K	K	K	K	R	R	R	S	R
tbxas1	432	F	F	F	F	Y	A	A	-	A
tedc1	153	G	G	G	G	R	S	S	Y	N
tpp1	473	T	T	T	T	N	A	A	S	A
tpra1	574	V	V	V	V	A	A	A	P	A
ttc21b	497	Q	Q	Q	Q	H	R	H	-	H
tubgcp6	1062	S	S	S	S	C	R	R	I	R
usp48	341	D	D	D	D	E	E	E	E	E
virma	196	E	E	E	E	D	D	D	D	D
zfand2a	276	S	S	S	S	T	N	N	N	N
znhit6	395	A	A	A	A	S	V	G	S	V

## Sheet: Sheet3
Gene	Site	S. brasiliensis	A. altus	C. erythropterus	H. malabaricus	C. idella	C. macropomum	M. macrocephalus	D. sexfasciatus	P. mesopotamicus
ablim1b	914	H	H	H	H	-	Q	Q	Q	Q
acanb	541	N	N	N	N	-	K	T	K	K
ackr4a	345	L	L	L	L	S	I	I	A	I
adam19b	912	P	P	P	P	R	S	Q	K	S
adam23b	175	I	I	I	I	N	V	V	N	V
adamts2a	1228	E	E	E	E	P	D	D	D	D
adck1	566	Q	Q	Q	Q	R	K	-	-	K
adcy5	978	S	S	S	S	N	N	N	L	N
adgrg6	1973	E	E	E	E	L	V	V	Q	V
afdnb	867	D	D	D	D	-	A	T	S	A
aftpha	130	S	S	S	S	N	N	N	N	-
ahctf1	1768	E	E	E	E	D	D	D	-	D
airim	74	S	S	S	S	A	A	A	A	A
ak2	183	N	N	N	N	T	T	T	K	T
ak9	843	G	G	G	G	S	E	S	D	E
ampd1	185	P	P	P	P	S	S	S	S	S
ankar	1413	R	R	R	R	K	-	G	H	H
anks3	853	T	T	T	T	A	A	A	A	A
ano10b	794	S	S	S	S	P	V	V	Q	I
anpeplb	199	D	D	D	D	G	K	E	E	K
aptx	69	S	S	S	S	N	N	D	G	N
arhgap11a	706	A	A	A	A	T	V	V	-	V
atf7ip	781	P	P	P	P	S	S	S	T	S
bach1a	240	P	P	P	P	T	S	A	-	S
bcdin3d	5	G	G	G	G	E	A	A	E	A
calcrl2	390	V	V	V	V	I	I	I	I	I
cavin4b	284	P	P	P	P	A	S	S	S	S
ccdc178	185	K	K	K	K	E	R	R	R	R
cdhr5b	445	D	D	D	D	R	S	S	N	A
cdhr5b	779	G	G	G	G	E	A	A	Q	A
cenpi	349	K	K	K	K	R	T	T	P	T
cers2b	72	D	D	D	D	E	N	N	E	N
cfap61	1131	L	L	L	L	M	F	F	F	F
col18a1b	1123	E	E	E	E	Q	-	Q	G	F
cramp1	953	A	A	A	A	D	D	D	E	D
crygmxl2	81	V	V	V	V	I	I	I	I	I
cubn	111	E	E	E	E	D	D	D	-	D
dact3a	272	P	P	P	P	Q	I	A	A	T
dbf4	552	Q	Q	Q	Q	H	H	H	K	H
ddc	468	S	S	S	S	N	A	T	E	A
dennd4c	907	M	M	M	M	V	V	V	L	V
depdc1b	417	V	V	V	V	M	G	E	-	G
dhx40	150	I	I	I	I	V	V	V	V	V
dkk3b	151	E	E	E	E	G	G	G	D	G
dph5	277	S	S	S	S	T	G	G	G	G
dspa	1538	K	K	K	K	R	R	R	R	R
dspa	2461	S	S	S	S	N	N	N	N	-
duox	303	K	K	K	K	E	E	E	E	E
dzip1l	357	N	N	N	N	K	K	K	K	K
efcab6	347	I	I	I	I	V	V	V	A	V
elf3	52	T	T	T	T	N	N	S	A	N
enpep	438	D	D	D	D	E	T	T	T	T
enpep	722	T	T	T	T	E	E	A	A	E
esyt1a	924	S	S	S	S	A	T	T	-	N
f5	1512	G	G	G	G	A	S	S	S	S
fat2	3547	P	P	P	P	Q	S	S	-	S
fat2	4193	S	S	S	S	C	T	P	-	T
fbn2a	539	V	V	V	V	A	I	I	D	I
fga	542	E	E	E	E	D	D	D	K	D
fhip1aa	523	D	D	D	D	E	E	E	-	E
flt1	3731	L	L	L	L	-	Q	Q	V	Q
foxn1	567	G	G	G	G	R	E	E	E	E
foxred2	350	N	N	N	N	K	D	D	H	N
frrs1b	120	G	G	G	G	E	E	D	E	E
ftsj3	430	S	S	S	S	A	N	N	N	N
gcn1	984	G	G	G	G	S	S	S	S	S
glmp	362	S	S	S	S	K	G	N	A	G
golgb1	2459	N	N	N	N	S	S	S	S	S
gpatch4	413	T	T	T	T	A	V	A	A	V
hbegfa	24	T	T	T	T	M	A	A	S	A
hivep3a	1323	E	E	E	E	D	A	A	V	V
hmmr	692	Q	Q	Q	Q	R	K	R	S	R
hsd17b7	222	Q	Q	Q	Q	R	K	K	K	K
ice2	105	V	V	V	V	I	I	I	I	I
il6r	67	A	A	A	A	T	G	H	H	G
itpr3	2449	S	S	S	S	F	T	T	T	T
kank4	1228	T	T	T	T	S	S	S	A	S
kiaa1549lb	251	S	S	S	S	T	P	-	T	P
klf11b	218	S	S	S	S	T	T	A	T	T
lmtk2	1296	S	S	S	S	T	T	A	-	T
lrrc17	403	L	L	L	L	M	V	V	V	V
man2a1	327	S	S	S	S	A	A	A	A	A
map1sa	586	V	V	V	V	G	M	A	L	M
mapk8ip2	561	N	N	N	N	S	S	S	S	S
mcm10	327	K	K	K	K	R	R	R	R	R
mmp25b	378	I	I	I	I	M	M	T	M	M
mmp25b	575	F	F	F	F	L	L	L	L	L
mos	300	Y	Y	Y	Y	H	H	H	H	H
mrrf	215	T	T	T	T	S	A	V	S	A
msto1	504	N	N	N	N	S	S	S	T	S
n4bp3	170	S	S	S	S	G	G	G	-	G
narf	450	H	H	H	H	R	R	R	R	R
narfl	429	D	D	D	D	E	E	A	E	E
ncdn	375	C	C	C	C	F	S	S	S	S
nek9	487	S	S	S	S	N	C	C	A	C
nelfe	175	E	E	E	E	D	D	D	D	D
nelfe	181	D	D	D	D	E	E	E	E	E
nifk	124	H	H	H	H	L	E	E	Q	E
nlrc5	1498	L	L	L	L	V	I	I	-	I
nrbp1	9	S	S	S	S	N	T	T	Q	T
nsd2	217	F	F	F	F	L	V	A	L	V
nsd2	1512	A	A	A	A	V	P	P	-	P
nufip1	346	L	L	L	L	L	Q	Q	K	Q
nup214	488	P	P	P	P	A	S	S	S	S
pclob	9113	M	M	M	M	V	V	-	V	V
pcnt	1187	R	R	R	R	K	H	H	S	H
pdf	147	K	K	K	K	N	A	M	S	T
phldb1a	535	A	A	A	A	T	T	E	E	T
phospho1	71	G	G	G	G	S	S	S	S	S
plekho1a	320	V	V	V	V	A	A	A	A	A
plxnb1b	851	V	V	V	V	A	I	A	A	I
rbm7	237	H	H	H	H	R	R	R	R	R
reck	117	S	S	S	S	A	T	A	A	T
recql4	621	E	E	E	E	D	D	N	-	D
rhbdd2	44	A	A	A	A	V	L	T	L	L
rin1a	784	D	D	D	D	E	E	E	E	E
rnf169	38	S	S	S	S	T	P	P	P	P
rnf213b	3302	M	M	M	M	I	I	I	I	I
rsrp1	312	N	N	N	N	T	A	A	T	A
samd9l	300	D	D	D	D	H	N	V	S	N
samd9l	693	E	E	E	E	Q	K	G	H	K
samd9l	1489	D	D	D	D	E	E	E	E	E
samd9l	1631	T	T	T	T	K	K	K	-	K
scamp2	278	I	I	I	I	V	V	V	V	V
scyl2	674	Q	Q	Q	Q	P	T	P	T	P
sec16b	716	M	M	M	M	L	I	L	P	I
sec24d	947	S	S	S	S	N	N	N	G	N
sgo1	163	E	E	E	E	D	D	N	S	D
sgsm1b	1424	V	V	V	V	M	A	A	S	A
sh2b1	49	A	A	A	A	T	V	V	S	V
slc26a10	575	N	N	N	N	D	S	S	-	S
slc30a6	477	R	R	R	R	K	K	K	-	K
slf2	1296	L	L	L	L	I	V	A	Q	V
spice1	415	V	V	V	V	A	E	G	E	E
sqlea	376	L	L	L	L	V	F	F	V	F
srfbp1	396	E	E	E	E	D	G	D	A	D
srp72	604	V	V	V	V	I	I	I	I	I
steap3	510	R	R	R	R	G	S	G	G	S
stx5al	351	S	S	S	S	T	T	T	N	T
syne2b	114	K	K	K	K	R	R	R	S	R
taf4b	121	P	P	P	P	S	S	S	S	S
tarbp1	487	P	P	P	P	L	A	A	Q	-
tbxas1	432	F	F	F	F	Y	A	A	-	A
tcerg1b	5	I	I	I	I	M	V	A	V	V
tcf7	267	P	P	P	P	Q	S	S	-	S
tedc1	153	G	G	G	G	R	S	S	Y	N
tex10	487	N	N	N	N	S	S	S	S	G
tm7sf3	173	I	I	I	I	T	V	V	V	V
tmpob	238	V	V	V	V	I	I	I	I	I
tpp1	473	T	T	T	T	N	A	A	S	A
tpra1	574	V	V	V	V	A	A	A	P	A
trmt44	14	S	S	S	S	N	K	R	T	K
ttbk2b	891	V	V	V	V	I	M	M	M	M
ttc21b	497	Q	Q	Q	Q	H	R	H	-	H
ttc3	2027	A	A	A	A	T	T	T	T	T
tubgcp6	1062	S	S	S	S	C	R	R	I	R
usp48	341	D	D	D	D	E	E	E	E	E
uspl1	1080	V	V	V	V	M	M	M	R	M
virma	196	E	E	E	E	D	D	D	D	D
zfand2a	276	S	S	S	S	T	N	N	N	N
znf185	1009	P	P	P	P	T	A	A	C	T
znf518b	238	H	H	H	H	Y	Q	Q	L	Q
znhit6	395	A	A	A	A	S	V	G	S	V
